# Supplementary material for: Perinatal probiotic supplementation in the prevention of allergy related disease: 6 year follow up of a randomised controlled trial
Source: BMC Dermatol. 2015 Aug 1;15:13. doi: 10.1186/s12895-015-0030-1 (PMC4522068; doi:10.1186/s12895-015-0030-1)
Supplement: Additional file 1: Includes (a) Table S1. — Definition of asthma and allergic rhinoconjunctivitis used at 2 and 6 years; (b) Table S2: Baseline data, characteristics and allergy related diseases at 2 years for those who did and did not submit 6 year child health questionnaire; (c) Details of multiple imputation model and (d) Details of pattern mixture model sensitivity analysis. [file 12895_2015_30_MOESM1_ESM.pdf]

<?xml version="1.0" encoding="UTF-8" standalone="no"?><!DOCTYPE Article PUBLIC "-//Springer-Verlag//DTD A++ V2.4//EN" "http://devel.springer.de/A++/V2.4/DTD/A++V2.4.dtd"><Article OutputMedium="Online" ID="s12895-015-0030-1"><ArticleInfo Language="En" ArticleType="OriginalPaper" NumberingStyle="Unnumbered" TocLevels="0" ContainsESM="Yes" OutputMedium="Online" ArticleCitation="ArticleSequenceNumber"><ArticleID>30</ArticleID><ArticleDOI>10.1186/s12895-015-0030-1</ArticleDOI><ArticleSequenceNumber>0</ArticleSequenceNumber><ArticleTitle Language="En" OutputMedium="All">Perinatal probiotic supplementation in the prevention of allergy related disease: 6 year follow up of a randomised controlled trial</ArticleTitle><ArticleCategory>Research article</ArticleCategory><ArticleFirstPage>1</ArticleFirstPage><ArticleLastPage>8</ArticleLastPage><ArticleHistory><RegistrationDate><Year>2015</Year><Month>6</Month><Day>30</Day></RegistrationDate><Received><Year>2015</Year><Month>3</Month><Day>27</Day></Received><Accepted><Year>2015</Year><Month>6</Month><Day>30</Day></Accepted><OnlineDate><Year><?InsertOnReleaseOF OFYear?></Year><Month><?InsertOnReleaseOF OFMonth?></Month><Day><?InsertOnReleaseOF OFDay?></Day></OnlineDate></ArticleHistory><ArticleCopyright><CopyrightHolderName>Simpson et al.</CopyrightHolderName><CopyrightYear>2015</CopyrightYear><CopyrightComment><SimplePara>This is an Open Access article distributed under the terms of the Creative Commons Attribution License (<ExternalRef><RefSource>http://creativecommons.org/licenses/by/4.0</RefSource><RefTarget TargetType="URL" Address="http://creativecommons.org/licenses/by/4.0"/></ExternalRef>), which permits unrestricted use, distribution, and reproduction in any medium, provided the original work is properly credited. The Creative Commons Public Domain Dedication waiver (<ExternalRef><RefSource>http://creativecommons.org/publicdomain/zero/1.0/</RefSource><RefTarget TargetType="URL" Address="http://creativecommons.org/publicdomain/zero/1.0/"/></ExternalRef>) applies to the data made available in this article, unless otherwise stated.</SimplePara></CopyrightComment></ArticleCopyright><ArticleGrants Type="OpenChoice"><MetadataGrant Grant="OpenAccess"/><AbstractGrant Grant="OpenAccess"/><BodyPDFGrant Grant="OpenAccess"/><BodyHTMLGrant Grant="OpenAccess"/><BibliographyGrant Grant="OpenAccess"/><ESMGrant Grant="OpenAccess"/></ArticleGrants><ArticleContext><JournalID>12895</JournalID><VolumeIDStart><?InsertByIssueBuilding VolumeIDStart?></VolumeIDStart><VolumeIDEnd><?InsertByIssueBuilding VolumeIDEnd?></VolumeIDEnd><IssueIDStart><?InsertByIssueBuilding IssueIDStart?></IssueIDStart><IssueIDEnd><?InsertByIssueBuilding IssueIDEnd?></IssueIDEnd></ArticleContext></ArticleInfo><ArticleHeader><AuthorGroup><Author CorrespondingAffiliationID="Aff3" AffiliationIDS="Aff1 Aff3"><AuthorName><GivenName>Melanie</GivenName><GivenName>Rae</GivenName><FamilyName>Simpson</FamilyName></AuthorName><Contact><Email>melanie.simpson@ntnu.no</Email></Contact></Author><Author AffiliationIDS="Aff1 Aff2"><AuthorName><GivenName>Christian</GivenName><GivenName>Kvikne</GivenName><FamilyName>Dotterud</FamilyName></AuthorName><Contact><Email>christian.dotterud@gmail.com</Email></Contact></Author><Author AffiliationIDS="Aff1"><AuthorName><GivenName>Ola</GivenName><FamilyName>Storrø</FamilyName></AuthorName><Contact><Email>ola.storro@ntnu.no</Email></Contact></Author><Author AffiliationIDS="Aff1"><AuthorName><GivenName>Roar</GivenName><FamilyName>Johnsen</FamilyName></AuthorName><Contact><Email>roar.johnsen@ntnu.no</Email></Contact></Author><Author AffiliationIDS="Aff1"><AuthorName><GivenName>Torbjørn</GivenName><FamilyName>Øien</FamilyName></AuthorName><Contact><Email>torbjorn.oien@ntnu.no</Email></Contact></Author><Affiliation ID="Aff1"><OrgDivision>Department of Public Health and General Practice</OrgDivision><OrgName>Norwegian University of Science and Technology (NTNU)</OrgName><OrgAddress><City>Trondheim</City><Country>Norway</Country></OrgAddress></Affiliation><Affiliation ID="Aff2"><OrgDivision>Department of Dermatology, St Olavs Hospital</OrgDivision><OrgName>Trondheim University Hospital</OrgName><OrgAddress><City>Trondheim</City><Country>Norway</Country></OrgAddress></Affiliation><Affiliation ID="Aff3"><OrgDivision>Department of Public Health and General Practice</OrgDivision><OrgName>Faculty of Medicine</OrgName><OrgAddress><Street>NTNU, Postboks 8905, MTFS, 7491</Street><City>Trondheim</City><Country>Norway</Country></OrgAddress></Affiliation></AuthorGroup><Abstract Language="En" OutputMedium="All" ID="Abs1"><Heading>Abstract</Heading><AbstractSection ID="ASec1"><Heading>Background</Heading><Para ID="Par1">Perinatal probiotics supplementation has been shown to be effective in the primary prevention of atopic dermatitis (AD) in early childhood, although the long term effects of probiotics on AD and other allergic diseases is less certain. We have previously reported a significant reduction in the cumulative incidence of AD at 2 years after maternal probiotic supplementation.</Para></AbstractSection><AbstractSection ID="ASec2"><Heading>Objectives</Heading><Para ID="Par2">To examine the effects of perinatal probiotics given to women from a general population on allergy related diseases in their offspring at 6 years.</Para></AbstractSection><AbstractSection ID="ASec3"><Heading>Methods</Heading><Para ID="Par3">Four hundred and fifteen pregnant women were randomised to receive probiotic or placebo milk in a double-blinded trial from 36 week gestation until 3 months postpartum. Probiotic milk contained <Emphasis Type="Italic">Lactobacillus rhamnosos GG, L. acidophilus La-5</Emphasis> and <Emphasis Type="Italic">Bifidobacterium animalis</Emphasis> subsp. <Emphasis Type="Italic">lactis</Emphasis> Bb-12. At 6 years, children were re-assessed for AD, atopic sensitisation, asthma and allergic rhinoconjunctivitis (ARC).</Para></AbstractSection><AbstractSection ID="ASec4"><Heading>Results</Heading><Para ID="Par4">At 6 years, 81 and 82 children were assessed for AD in the probiotic and placebo groups, respectively. In a multiple imputation analysis, there was as trend towards a lower cumulative incidence of AD in the probiotic group compared to the placebo group (OR 0.64, 95 % CI 0.39-1.07, <Emphasis Type="Italic">p</Emphasis> = 0.086; NNT = 10). This finding was statistically significantly in the complete case analysis (OR 0.48, 95 % CI 0.25-0.92, <Emphasis Type="Italic">p</Emphasis> = 0.027, NNT = 6). The prevalence of asthma and atopic sensitisation, and the cumulative incidence of ARC were not significantly affected by the probiotic regime at 6 years of age.</Para></AbstractSection><AbstractSection ID="ASec5"><Heading>Conclusions</Heading><Para ID="Par5">Maternal probiotic ingestion alone may be sufficient for long term reduction in the cumulative incidence of AD, but not other allergy related diseases.</Para></AbstractSection><AbstractSection ID="ASec6"><Heading>Trial registration</Heading><Para ID="Par6">ClinicalTrials.gov identifier: <ExternalRef><RefSource>NCT00159523</RefSource><RefTarget TargetType="URL" Address="http://www.clinicaltrials.gov/NCT00159523"/></ExternalRef></Para></AbstractSection></Abstract><KeywordGroup Language="En" OutputMedium="All"><Heading>Keywords</Heading><Keyword>Allergy</Keyword><Keyword>Asthma</Keyword><Keyword>Atopic dermatitis</Keyword><Keyword>Paediatrics</Keyword><Keyword>Prevention</Keyword><Keyword>Probiotics</Keyword><Keyword>Rhinitis</Keyword></KeywordGroup><AbbreviationGroup><Heading>Abbreviations</Heading><DefinitionList><DefinitionListEntry><Term>AD</Term><Description><Para ID="Par7">Atopic dermatitis</Para></Description></DefinitionListEntry><DefinitionListEntry><Term>ARC</Term><Description><Para ID="Par8">Allergic rhinoconjunctivitis</Para></Description></DefinitionListEntry><DefinitionListEntry><Term>ProPACT</Term><Description><Para ID="Par9">Probiotics in the Prevention of Allergies among Children in Trondheim</Para></Description></DefinitionListEntry><DefinitionListEntry><Term>sIgE</Term><Description><Para ID="Par10">Specific immunoglobulin E</Para></Description></DefinitionListEntry><DefinitionListEntry><Term>SPT</Term><Description><Para ID="Par11">Skin prick test</Para></Description></DefinitionListEntry><DefinitionListEntry><Term>UKWP</Term><Description><Para ID="Par12">UK Working Party diagnostic criteria for atopic dermatitis</Para></Description></DefinitionListEntry><DefinitionListEntry><Term>ISAAC</Term><Description><Para ID="Par13">International Study of Asthma and Allergies in Childhood</Para></Description></DefinitionListEntry><DefinitionListEntry><Term>ITT</Term><Description><Para ID="Par14">Intention to treat</Para></Description></DefinitionListEntry><DefinitionListEntry><Term>MICE</Term><Description><Para ID="Par15">Multiple imputation by chained equations</Para></Description></DefinitionListEntry><DefinitionListEntry><Term>MAR</Term><Description><Para ID="Par16">Missing at random</Para></Description></DefinitionListEntry><DefinitionListEntry><Term>MNAR</Term><Description><Para ID="Par17">Missing not at random</Para></Description></DefinitionListEntry><DefinitionListEntry><Term>PMM</Term><Description><Para ID="Par18">Pattern mixture model</Para></Description></DefinitionListEntry></DefinitionList></AbbreviationGroup><ArticleNote Type="ESMHint"><Heading>Electronic supplementary material</Heading><SimplePara>The online version of this article (doi:<ExternalRef><RefSource>10.1186/s12895-015-0030-1</RefSource><RefTarget TargetType="DOI" Address="10.1186/s12895-015-0030-1"/></ExternalRef>) contains supplementary material, which is available to authorized users.</SimplePara></ArticleNote></ArticleHeader><Body><Section1 ID="Sec1"><Heading>Background</Heading><Para ID="Par19">Atopic dermatitis (AD), asthma and allergic rhinoconjunctivitis (ARC) are a major cause of chronic disease in childhood. A revised version of the “hygiene hypothesis” suggests that the pattern of colonisation and the diversity of the intestinal microbiota may be an important factor in the increased prevalence of these diseases observed over the past several decades [<CitationRef CitationID="CR1">1</CitationRef>–<CitationRef CitationID="CR3">3</CitationRef>]. Subsequently, probiotics have been investigated in the prevention and treatment of allergy related diseases [<CitationRef CitationID="CR3">3</CitationRef>–<CitationRef CitationID="CR8">8</CitationRef>], with the strongest evidence emerging for the primary prevention of atopic dermatitis [<CitationRef CitationID="CR3">3</CitationRef>–<CitationRef CitationID="CR5">5</CitationRef>]. Throughout this paper we refer AD, asthma and ARC as “allergy related diseases”, recognising that not all presentations of these conditions are related to a classic IgE-mediated inflammatory process.</Para><Para ID="Par20">Randomised controlled trials (RCTs) testing probiotics in the prevention of childhood allergy related disease are heterogeneous and have used a variety of bacterial strains, administration regimes and varying ages of follow-up. Using information from the first published follow up for each trial, a recent meta-analysis concluded that probiotic administration is protective against the development of AD in infancy [<CitationRef CitationID="CR3">3</CitationRef>]. Among the studies with follow-up at or beyond 5 years of age, the greatest protective benefit of probiotics against AD appears to be in early childhood and it is less certain if this effect persists until school age [<CitationRef CitationID="CR9">9</CitationRef>–<CitationRef CitationID="CR25">25</CitationRef>]. Only one of these studies did not specify a maternal or family history of atopy as an inclusion criteria [<CitationRef CitationID="CR9">9</CitationRef>, <CitationRef CitationID="CR10">10</CitationRef>], and there is therefore a particular need for further longer term follow-up studies to determine the ongoing effect of perinatal probiotics in general populations.</Para><Para ID="Par21">The Probiotics in the Prevention of Allergy among Children in Trondheim (ProPACT) study is a double-blinded RCT investigating the effect of maternal probiotic supplementation on childhood allergy related diseases in a general population. The initial results of the ProPACT study demonstrated a clinically significant reduction in the cumulative incidence of AD at 2 years (OR 0.51, 95 % CI 0.30 – 0.87, <Emphasis Type="Italic">p</Emphasis> = 0.013), with the greatest reduction seen in children not considered at “high risk” for allergy related disease based on a negative family history [<CitationRef CitationID="CR26">26</CitationRef>]. Probiotic supplementation did not significantly affect the incidence of asthma, ARC or atopic sensitisation at 2 year of age, although the diagnosis of the former two diseases is uncommon and controversial at such a young age.</Para><Para ID="Par22">The participating children were re-contacted and re-assessed at 6 years of age for the presence of allergy related diseases and allergic sensitisation. The aim of the current paper was to investigate the effect of maternal perinatal probiotic supplementation on the cumulative incidence of AD and ARC and prevalence of asthma and atopic sensitisation at 6 years of age.</Para></Section1><Section1 ID="Sec2"><Heading>Methods</Heading><Section2 ID="Sec3"><Heading>Participants and design</Heading><Para ID="Par23">The ProPACT study has been described in detail previously [<CitationRef CitationID="CR26">26</CitationRef>]. Briefly, 415 women living in Trondheim, Norway, were randomised to receive daily probiotic supplementation or placebo from 36 weeks gestation until 3 months postpartum. Probiotic supplementation consisted of 250 mL of low fat fermented milk containing 5 × 10<Superscript>10</Superscript> colony-forming units (CFUs) of <Emphasis Type="Italic">Lactobacillus rhamnosus GG</Emphasis> (LGG) and <Emphasis Type="Italic">Bifidobacterium animalis</Emphasis> subsp. <Emphasis Type="Italic">lactis</Emphasis> Bb-12 (Bb-12) and 5 × 10<Superscript>9</Superscript> CFU of <Emphasis Type="Italic">L. acidophilus</Emphasis> La-5 (La-5). The equivalently tasting placebo milk was sterile and contained no probiotic bacteria. The study milk was consumed by the women both pre- and postnatally, and the children did not receive any probiotic supplementation as a part of this study.</Para><Para ID="Par24">Participants were requested to complete questionnaires regarding lifestyle factors during pregnancy and at 6 weeks, 1 year and 2 years postpartum. These questionnaires detailed family history of allergy related diseases, dietary and parental smoking habits, housing conditions, family structure and the general health of the children. A child health questionnaire focusing on the presence of allergic symptoms and antibiotic use was completed at 1, 2 and 6 years. Information regarding mode of delivery was unavailable, although assumed to be unaffected by the intervention regime. Those who had not initially responded to the 6 year child health questionnaire were re-sent this questionnaire in October 2013, when the children were between 8 and 10 years of age and responders to this re-sent questionnaire were considered “late responders”.</Para><Para ID="Par25">Families were encouraged to attend a clinical examination for AD prior to 1 year if the child developed an itchy rash which lasted for more than 4 weeks. At 2 and 6 years, all children were invited to attend a clinical examination, including a structured interview, and allergy testing consisting of skin-prick testing (SPT) and specific IgE (sIgE). This examination was conducted by specially trained nurses at the 6 year follow-up who were unaware of treatment allocation. Participants were un-blinded after the publication of the 2 year follow-up results [<CitationRef CitationID="CR26">26</CitationRef>]. Prior to this, the participants and investigators were blinded to treatment allocation which was conducted by the Department of Applied Clinical Research at the Norwegian University of Science and Technology through a computer-generated randomisation list without restrictions.</Para><Para ID="Par26">The trial was approved by the Regional Committee for Medical Research Ethics for Central Norway (Ref. 097–03) and the Norwegian Data Inspectorate (Ref. 2003/953-3 KBE) and the trial protocol is registered in ClinicalTrials.gov (identifier <ExternalRef><RefSource>NCT00159523</RefSource><RefTarget TargetType="URL" Address="http://www.clinicaltrials.gov/NCT00159523"/></ExternalRef>). Parents gave their written consent.</Para></Section2><Section2 ID="Sec4"><Heading>Outcomes</Heading><Para ID="Par27">The primary outcomes of interest were: cumulative incidence of atopic dermatitis (AD) and allergic rhinoconjunctivitis (ARC), and the 12 month prevalence of asthma. Children who attended the clinical examination(s) were assessed for AD using the UK Working Party (UKWP) diagnostic criteria [<CitationRef CitationID="CR27">27</CitationRef>]. Children who were assessed under these criteria as having AD at any point up to 6 years were considered to ever have had AD in the cumulative incidence estimate.</Para><Para ID="Par28">The cumulative incidence of ARC was defined by a positive answer to the question “Has your child <Emphasis Type="Italic">ever</Emphasis> had hay fever or allergic rhinoconjunctivitis?” in the 1, 2 or 6 year questionnaire. Current asthma was defined as a positive answer to both questions “Has your child <Emphasis Type="Italic">ever</Emphasis> been diagnosed with asthma by a doctor?” and “In the past 12 months, has your child been treated with tablets, inhalers or other medications for wheezing, chest tightness or asthma?”. These questionnaire based definitions were used in order to minimise the proportion of participants with missing data and vary from the clinical examination based definitions presented in the 2 year follow-up article (Additional file <InternalRef RefID="MOESM1">1</InternalRef>: Table S1). Prompted by the findings of other probiotic trials, we include here the cumulative incidence of wheeze defined by a positive answer to both questions “Has your child <Emphasis Type="Italic">ever</Emphasis> had whistling in the chest?” and “Has your child <Emphasis Type="Italic">ever</Emphasis> had episodes of wheezing or tightness in the chest?” and a history of a lower respiratory tract infection, subcategorised into bronchitis and pneumonia, in the 1, 2 or 6 year questionnaire.</Para><Para ID="Par29">Atopic sensitisation was assessed as a secondary endpoint and was defined as any SPT wheal ≥ 3 mm or any sIgE level ≥ 0.35kUL<Superscript>−1</Superscript>. Both SPT and sIgE testing was performed as described previously [<CitationRef CitationID="CR26">26</CitationRef>] according to the ISAAC II procedure [<CitationRef CitationID="CR28">28</CitationRef>] for the following allergens: mite, mould, cat and dog dander, birch, timothy (grass) and mugwort pollen, egg white, codfish, hazelnut, peanut and cow’s milk.</Para></Section2><Section2 ID="Sec5"><Heading>Statistical analysis</Heading><Para ID="Par30">All statistical analyses were conducted using Stata/IC 13.1. The sample size calculation and randomisation procedure has been previously reported [<CitationRef CitationID="CR26">26</CitationRef>]. Due to the presence of missing data, the intention to treat (ITT) analysis strategy [<CitationRef CitationID="CR29">29</CitationRef>] included a main analysis using multiple imputations by chained equations (MICE) under the assumption that the data is missing at random (MAR) and a pattern mixture model (PMM) analysis to assess the sensitivity of the conclusions to this assumption. One hundred (m = 100) imputed data sets were created for the MICE analysis using the following predictor variables: treatment allocation, family history of atopy, siblings, sex, paternal smoking, antibiotic use within the first year of life, parentally reported eczema, protocol compliance and disease outcomes at 2 and 6 years of age. Further details regarding the MI model are provided in Additional file <InternalRef RefID="MOESM1">1</InternalRef>. A complete case analysis is also presented which includes participants who submitted the 6 year health questionnaire and or attended the 6 year clinical interview.</Para><Para ID="Par31">Univariate logistic regression was used to assess the impact of maternal probiotic supplementation on each of the outcomes for both multiple imputed datasets and complete case analyses. Although potential confounders should be balanced in an RCT, an alternate logistic regression model including family history, sex and siblings was assessed because of their previously reported associations with allergic disease and slight imbalance in the latter two.</Para><Para ID="Par32">A missing not at random (MNAR) sensitivity analysis was conducted using the pattern-mixture model version of the user written Stata command <Emphasis Type="Italic">rctmiss</Emphasis>. A detailed explanation of this analysis is provided in the Additional file <InternalRef RefID="MOESM1">1</InternalRef>.</Para></Section2></Section1><Section1 ID="Sec6"><Heading>Results</Heading><Section2 ID="Sec7"><Heading>Participants</Heading><Para ID="Par33">Participating families were recruited between September 2003 and September 2005, and the initial 6 year follow up occurred from December 2009 to December 2011. The 6 year child health questionnaire was completed by 281 (67.7 %) families and 163 (39.3 %) attended the clinical interview (Fig. <InternalRef RefID="Fig1">1</InternalRef>), with no significant difference in attendance rates between the probiotic and placebo groups. Mean age of follow-up at the clinical examination was 6.3 years (SD 0.2 years) in both probiotic and placebo arms. The mean age of completion of the questionnaire was also comparable between treatment arms among both initial and late responders (data not shown).<Figure ID="Fig1" Float="Yes" Category="Standard"><Caption Language="En"><CaptionNumber>Fig. 1</CaptionNumber><CaptionContent><SimplePara>Participant flow diagram. The exact number of women who were invited and or assessed for eligibility is not available. <Superscript>a</Superscript>Several children were lost to both questionnaire and examination follow-up as displayed at the bottom of this box. <Superscript>b</Superscript>Number of participants who moved from the Trondheim municipality was estimated from public address catalogues</SimplePara></CaptionContent></Caption><MediaObject ID="MO1"><ImageObject FileRef="12895_2015_30_Fig1_HTML.jpg" Format="JPEG" Color="BlackWhite" Type="Linedraw" Rendition="HTML"/></MediaObject></Figure></Para><Para ID="Par34">The baseline data and characteristics of participants randomised to receive probiotic supplementation or placebo showed minimal differences between the treatment groups (Table <InternalRef RefID="Tab1">1</InternalRef>). Differences considered to be of potential influence due to reported association with childhood allergic diseases included the higher proportion of males (49.7 vs 41.8 %) and children with older siblings (44.0 vs 39.0 %) in the probiotic group compared to the placebo group.<Table ID="Tab1" Float="Yes"><Caption Language="En"><CaptionNumber>Table 1</CaptionNumber><CaptionContent><SimplePara>Baseline data, characteristics and allergy related disease at 2 years</SimplePara></CaptionContent></Caption><tgroup cols="10" align="left"><colspec colnum="1" colname="c1" align="left"/><colspec colnum="2" colname="c2" align="left"/><colspec colnum="3" colname="c3" align="left"/><colspec colnum="4" colname="c4" align="left"/><colspec colnum="5" colname="c5" align="left"/><colspec colnum="6" colname="c6" align="left"/><colspec colnum="7" colname="c7" align="left"/><colspec colnum="8" colname="c8" align="left"/><colspec colnum="9" colname="c9" align="left"/><colspec colnum="10" colname="c10" align="left"/><thead><row><entry colname="c1"/><entry namest="c2" nameend="c5"><SimplePara>Comparison of treatment groups</SimplePara></entry><entry namest="c6" nameend="c9"><SimplePara>Comparison of drop out cases</SimplePara></entry><entry colname="c10"/></row></thead><tbody><row><entry colname="c1"/><entry namest="c2" nameend="c3"><SimplePara>Probiotic (<Emphasis Type="Italic">n</Emphasis> = 211)</SimplePara></entry><entry namest="c4" nameend="c5"><SimplePara>Placebo (<Emphasis Type="Italic">n</Emphasis> = 204)</SimplePara></entry><entry namest="c6" nameend="c7"><SimplePara>Attended 6 yr examination</SimplePara></entry><entry namest="c8" nameend="c9"><SimplePara>Drop-outs</SimplePara></entry><entry colname="c10"/></row><row><entry colname="c1"/><entry colname="c2"><SimplePara>n<Superscript>a</Superscript></SimplePara></entry><entry colname="c3"/><entry colname="c4"><SimplePara>n<Superscript>a</Superscript></SimplePara></entry><entry colname="c5"/><entry colname="c6"><SimplePara>n<Superscript>a</Superscript></SimplePara></entry><entry colname="c7"/><entry colname="c8"><SimplePara>n<Superscript>a</Superscript></SimplePara></entry><entry colname="c9"/><entry colname="c10"><SimplePara><Emphasis Type="Italic">p</Emphasis>-value<Superscript>b</Superscript></SimplePara></entry></row><row><entry namest="c1" nameend="c10"><SimplePara>Baseline data and characteristics</SimplePara></entry></row><row><entry colname="c1"><SimplePara>Age, mother (years), mean ± SD</SimplePara></entry><entry colname="c2"><SimplePara>191</SimplePara></entry><entry colname="c3"><SimplePara>30.1 (3.9)</SimplePara></entry><entry colname="c4"><SimplePara>189</SimplePara></entry><entry colname="c5"><SimplePara>30.3 (4.4)</SimplePara></entry><entry colname="c6"><SimplePara>162</SimplePara></entry><entry colname="c7"><SimplePara>30.7 (3.9)</SimplePara></entry><entry colname="c8"><SimplePara>218</SimplePara></entry><entry colname="c9"><SimplePara>29.8 (4.2)</SimplePara></entry><entry colname="c10"><SimplePara>0.024</SimplePara></entry></row><row><entry colname="c1"><SimplePara>Education, mother (yrs), mean ± SD</SimplePara></entry><entry colname="c2"><SimplePara>183</SimplePara></entry><entry colname="c3"><SimplePara>15.3 (2.2)</SimplePara></entry><entry colname="c4"><SimplePara>181</SimplePara></entry><entry colname="c5"><SimplePara>15.2 (2.3)</SimplePara></entry><entry colname="c6"><SimplePara>156</SimplePara></entry><entry colname="c7"><SimplePara>15.2 (2.1)</SimplePara></entry><entry colname="c8"><SimplePara>208</SimplePara></entry><entry colname="c9"><SimplePara>15.2 (2.4)</SimplePara></entry><entry colname="c10"><SimplePara>0.968</SimplePara></entry></row><row><entry colname="c1"><SimplePara>Education, father (yrs), mean ± SD</SimplePara></entry><entry colname="c2"><SimplePara>184</SimplePara></entry><entry colname="c3"><SimplePara>14.8 (2.7)</SimplePara></entry><entry colname="c4"><SimplePara>179</SimplePara></entry><entry colname="c5"><SimplePara>14.7 (2.4)</SimplePara></entry><entry colname="c6"><SimplePara>156</SimplePara></entry><entry colname="c7"><SimplePara>14.7 (2.5)</SimplePara></entry><entry colname="c8"><SimplePara>207</SimplePara></entry><entry colname="c9"><SimplePara>14.8 (2.6)</SimplePara></entry><entry colname="c10"><SimplePara>0.561</SimplePara></entry></row><row><entry colname="c1"><SimplePara>Birth weight (g), mean ± SD</SimplePara></entry><entry colname="c2"><SimplePara>187</SimplePara></entry><entry colname="c3"><SimplePara>3662 (478)</SimplePara></entry><entry colname="c4"><SimplePara>176</SimplePara></entry><entry colname="c5"><SimplePara>3596 (474)</SimplePara></entry><entry colname="c6"><SimplePara>161</SimplePara></entry><entry colname="c7"><SimplePara>3626 (466)</SimplePara></entry><entry colname="c8"><SimplePara>202</SimplePara></entry><entry colname="c9"><SimplePara>3635 (486)</SimplePara></entry><entry colname="c10"><SimplePara>0.814</SimplePara></entry></row><row><entry colname="c1"><SimplePara>Sex (male), n (%)</SimplePara></entry><entry colname="c2"><SimplePara>193</SimplePara></entry><entry colname="c3"><SimplePara>96 (49.7)</SimplePara></entry><entry colname="c4"><SimplePara>191</SimplePara></entry><entry colname="c5"><SimplePara>80 (41.8)</SimplePara></entry><entry colname="c6"><SimplePara>163</SimplePara></entry><entry colname="c7"><SimplePara>76 (46.6)</SimplePara></entry><entry colname="c8"><SimplePara>221</SimplePara></entry><entry colname="c9"><SimplePara>100 (45.3)</SimplePara></entry><entry colname="c10"><SimplePara>0.151</SimplePara></entry></row><row><entry colname="c1"><SimplePara>Premature, n (%)</SimplePara></entry><entry colname="c2"><SimplePara>189</SimplePara></entry><entry colname="c3"><SimplePara>5 (2.7)</SimplePara></entry><entry colname="c4"><SimplePara>185</SimplePara></entry><entry colname="c5"><SimplePara>7 (3.8)</SimplePara></entry><entry colname="c6"><SimplePara>162</SimplePara></entry><entry colname="c7"><SimplePara>5 (3.1)</SimplePara></entry><entry colname="c8"><SimplePara>212</SimplePara></entry><entry colname="c9"><SimplePara>7 (3.3)</SimplePara></entry><entry colname="c10"><SimplePara>1.000<Superscript>c</Superscript></SimplePara></entry></row><row><entry colname="c1"><SimplePara>Siblings, n (%)</SimplePara></entry><entry colname="c2"><SimplePara>207</SimplePara></entry><entry colname="c3"><SimplePara>91 (44.0)</SimplePara></entry><entry colname="c4"><SimplePara>200</SimplePara></entry><entry colname="c5"><SimplePara>78 (39.0)</SimplePara></entry><entry colname="c6"><SimplePara>163</SimplePara></entry><entry colname="c7"><SimplePara>82 (50.3)</SimplePara></entry><entry colname="c8"><SimplePara>244</SimplePara></entry><entry colname="c9"><SimplePara>87 (35.7)</SimplePara></entry><entry colname="c10"><SimplePara>0.003</SimplePara></entry></row><row><entry colname="c1"><SimplePara>Atopy in family, n (%)</SimplePara></entry><entry colname="c2"><SimplePara>207</SimplePara></entry><entry colname="c3"><SimplePara>152 (73.4)</SimplePara></entry><entry colname="c4"><SimplePara>200</SimplePara></entry><entry colname="c5"><SimplePara>148 (74.0)</SimplePara></entry><entry colname="c6"><SimplePara>163</SimplePara></entry><entry colname="c7"><SimplePara>127 (77.9)</SimplePara></entry><entry colname="c8"><SimplePara>244</SimplePara></entry><entry colname="c9"><SimplePara>173 (70.9)</SimplePara></entry><entry colname="c10"><SimplePara>0.115</SimplePara></entry></row><row><entry colname="c1"><SimplePara>Smoking mother<Superscript>d</Superscript>, n (%)</SimplePara></entry><entry colname="c2"><SimplePara>204</SimplePara></entry><entry colname="c3"><SimplePara>16 (7.8)</SimplePara></entry><entry colname="c4"><SimplePara>200</SimplePara></entry><entry colname="c5"><SimplePara>19 (9.5)</SimplePara></entry><entry colname="c6"><SimplePara>163</SimplePara></entry><entry colname="c7"><SimplePara>13 (8.0)</SimplePara></entry><entry colname="c8"><SimplePara>241</SimplePara></entry><entry colname="c9"><SimplePara>12 (9.1)</SimplePara></entry><entry colname="c10"><SimplePara>0.686</SimplePara></entry></row><row><entry colname="c1"><SimplePara>Smoking father<Superscript>d</Superscript>, n (%)</SimplePara></entry><entry colname="c2"><SimplePara>203</SimplePara></entry><entry colname="c3"><SimplePara>35 (17.2)</SimplePara></entry><entry colname="c4"><SimplePara>198</SimplePara></entry><entry colname="c5"><SimplePara>38 (19.2)</SimplePara></entry><entry colname="c6"><SimplePara>163</SimplePara></entry><entry colname="c7"><SimplePara>21 (12.8)</SimplePara></entry><entry colname="c8"><SimplePara>238</SimplePara></entry><entry colname="c9"><SimplePara>52 (21.8)</SimplePara></entry><entry colname="c10"><SimplePara>0.022</SimplePara></entry></row><row><entry colname="c1"><SimplePara>Breastfed ≥ 3 months, n (%)</SimplePara></entry><entry colname="c2"><SimplePara>168</SimplePara></entry><entry colname="c3"><SimplePara>164 (97.6)</SimplePara></entry><entry colname="c4"><SimplePara>166</SimplePara></entry><entry colname="c5"><SimplePara>162 (97.6)</SimplePara></entry><entry colname="c6"><SimplePara>155</SimplePara></entry><entry colname="c7"><SimplePara>153 (98.7)</SimplePara></entry><entry colname="c8"><SimplePara>179</SimplePara></entry><entry colname="c9"><SimplePara>173 (96.7)</SimplePara></entry><entry colname="c10"><SimplePara>0.293<Superscript>c</Superscript></SimplePara></entry></row><row><entry colname="c1"><SimplePara>At least one pet at home<Superscript>d</Superscript>, n (%)</SimplePara></entry><entry colname="c2"><SimplePara>207</SimplePara></entry><entry colname="c3"><SimplePara>52 (25.1)</SimplePara></entry><entry colname="c4"><SimplePara>200</SimplePara></entry><entry colname="c5"><SimplePara>53 (26.5)</SimplePara></entry><entry colname="c6"><SimplePara>163</SimplePara></entry><entry colname="c7"><SimplePara>47 (28.8)</SimplePara></entry><entry colname="c8"><SimplePara>244</SimplePara></entry><entry colname="c9"><SimplePara>58 (23.7)</SimplePara></entry><entry colname="c10"><SimplePara>0.253</SimplePara></entry></row><row><entry colname="c1"><SimplePara>Used antibiotics<Superscript>d</Superscript>, n (%)</SimplePara></entry><entry colname="c2"><SimplePara>161</SimplePara></entry><entry colname="c3"><SimplePara>35 (21.7)</SimplePara></entry><entry colname="c4"><SimplePara>159</SimplePara></entry><entry colname="c5"><SimplePara>34 (21.4)</SimplePara></entry><entry colname="c6"><SimplePara>152</SimplePara></entry><entry colname="c7"><SimplePara>34 (22.4)</SimplePara></entry><entry colname="c8"><SimplePara>168</SimplePara></entry><entry colname="c9"><SimplePara>35 (20.8)</SimplePara></entry><entry colname="c10"><SimplePara>0.739</SimplePara></entry></row><row><entry colname="c1"><SimplePara>Fish ≤ 6 mo., n (%)</SimplePara></entry><entry colname="c2"><SimplePara>163</SimplePara></entry><entry colname="c3"><SimplePara>35 (21.5)</SimplePara></entry><entry colname="c4"><SimplePara>165</SimplePara></entry><entry colname="c5"><SimplePara>27 (16.4)</SimplePara></entry><entry colname="c6"><SimplePara>155</SimplePara></entry><entry colname="c7"><SimplePara>22 (14.2)</SimplePara></entry><entry colname="c8"><SimplePara>173</SimplePara></entry><entry colname="c9"><SimplePara>40 (23.1)</SimplePara></entry><entry colname="c10"><SimplePara>0.039</SimplePara></entry></row><row><entry colname="c1"><SimplePara>Vegetables ≤ 6 mo., n (%)</SimplePara></entry><entry colname="c2"><SimplePara>166</SimplePara></entry><entry colname="c3"><SimplePara>84 (50.6)</SimplePara></entry><entry colname="c4"><SimplePara>166</SimplePara></entry><entry colname="c5"><SimplePara>105 (63.3)</SimplePara></entry><entry colname="c6"><SimplePara>156</SimplePara></entry><entry colname="c7"><SimplePara>90 (57.7)</SimplePara></entry><entry colname="c8"><SimplePara>176</SimplePara></entry><entry colname="c9"><SimplePara>99 (56.3)</SimplePara></entry><entry colname="c10"><SimplePara>0.791</SimplePara></entry></row><row><entry colname="c1"><SimplePara>Protocol compliance<Superscript>e</Superscript>, n (%)</SimplePara></entry><entry colname="c2"><SimplePara>150</SimplePara></entry><entry colname="c3"><SimplePara>130 (86.7)</SimplePara></entry><entry colname="c4"><SimplePara>148</SimplePara></entry><entry colname="c5"><SimplePara>128 (86.5)</SimplePara></entry><entry colname="c6"><SimplePara>147</SimplePara></entry><entry colname="c7"><SimplePara>134 (91.2)</SimplePara></entry><entry colname="c8"><SimplePara>151</SimplePara></entry><entry colname="c9"><SimplePara>124 (82.1)</SimplePara></entry><entry colname="c10"><SimplePara>0.022</SimplePara></entry></row><row><entry namest="c1" nameend="c9"><SimplePara>Allergy related disease at 2 years</SimplePara></entry><entry colname="c10"/></row><row><entry colname="c1"><SimplePara>Atopic dermatitis, n(%)</SimplePara></entry><entry colname="c2"><SimplePara>138</SimplePara></entry><entry colname="c3"><SimplePara>29 (21.0)</SimplePara></entry><entry colname="c4"><SimplePara>140</SimplePara></entry><entry colname="c5"><SimplePara>48 (34.3)</SimplePara></entry><entry colname="c6"><SimplePara>145</SimplePara></entry><entry colname="c7"><SimplePara>52 (35.9)</SimplePara></entry><entry colname="c8"><SimplePara>133</SimplePara></entry><entry colname="c9"><SimplePara>25 (18.8)</SimplePara></entry><entry colname="c10"><SimplePara>0.001</SimplePara></entry></row><row><entry colname="c1"><SimplePara>Allergic sensitisation<Superscript>f</Superscript>, n(%)</SimplePara></entry><entry colname="c2"><SimplePara>131</SimplePara></entry><entry colname="c3"><SimplePara>20 (15.3)</SimplePara></entry><entry colname="c4"><SimplePara>133</SimplePara></entry><entry colname="c5"><SimplePara>15 (11.3)</SimplePara></entry><entry colname="c6"><SimplePara>140</SimplePara></entry><entry colname="c7"><SimplePara>26 (18.6)</SimplePara></entry><entry colname="c8"><SimplePara>124</SimplePara></entry><entry colname="c9"><SimplePara>9 (7.3)</SimplePara></entry><entry colname="c10"><SimplePara>0.007</SimplePara></entry></row></tbody></tgroup><tfooter><SimplePara><Superscript>a</Superscript>N: number of observed cases for each variable differs based on the source of information; <Superscript>b</Superscript>p-values for attendees versus dropouts calculated using t-test for continuous variables and χ<Superscript>2</Superscript> for binary variables; <Superscript>c</Superscript>Fisher’s exact test used to calculate <Emphasis Type="Italic">p</Emphasis>-values for binary variables with frequency &lt;=5 in one or more cell of the contingency table; <Superscript>d</Superscript>Exposure to smoking, household pets or antibiotics reported anytime during the first year of life or during pregnancy; <Superscript>e</Superscript>Compliance defined as consumption of 250 mL of study on ≥50 % of days, no consumption of other probiotic products and breast feeding for ≥ 3 months; <Superscript>f</Superscript>Positive skin prick test and or specific IgE level, if only one negative test result was available, the child was considered not sensitised</SimplePara></tfooter></Table></Para></Section2><Section2 ID="Sec8"><Heading>Characteristics of participants followed-up at 6 years</Heading><Para ID="Par35">Compared to those lost to clinical follow up, the children who attended the 6 year clinical examination had older mothers, were less likely to have a father who smoked during their first year of life and to have received fish before 6 months of age, and were more likely to have a family history of atopy, an older sibling and study protocol compliance (Table <InternalRef RefID="Tab1">1</InternalRef>). Additionally, the children sensitised and or diagnosed with AD at 2 years were more likely to have attended the 6 year examination (Table <InternalRef RefID="Tab1">1</InternalRef>). Similar differences were observed between children with and without a completed 6 year questionnaire (details provided in Additional file <InternalRef RefID="MOESM1">1</InternalRef>: Table S2).</Para></Section2><Section2 ID="Sec9"><Heading>Atopic dermatitis</Heading><Para ID="Par36">A trend towards a lower cumulative incidence of UKWP diagnosed AD in the probiotic group with an odds ratio (OR) of 0.64 (95 % CI 0.39-1.07, <Emphasis Type="Italic">p</Emphasis> = 0.086; NNT = 10) was observed in the MICE analysis (Table <InternalRef RefID="Tab2">2</InternalRef>). This finding was statistically significantly in the complete case analysis (OR 0.48, 95 % CI 0.25-0.92, <Emphasis Type="Italic">p</Emphasis> = 0.027; NNT = 6). The adjustment for the covariates family history, sex and presence of older siblings resulted in inconsequential changes in the calculated OR estimates and did not substantially improve the precision of the estimate (data not shown).<Table ID="Tab2" Float="Yes"><Caption Language="En"><CaptionNumber>Table 2</CaptionNumber><CaptionContent><SimplePara>Prevalence and cumulative incidence at 6 years of allergy related diseases, wheeze and lower respiratory tract infections in the probiotic and placebo groups</SimplePara></CaptionContent></Caption><tgroup cols="11" align="left"><colspec colnum="1" colname="c1" align="left"/><colspec colnum="2" colname="c2" align="left"/><colspec colnum="3" colname="c3" align="left"/><colspec colnum="4" colname="c4" align="left"/><colspec colnum="5" colname="c5" align="left"/><colspec colnum="6" colname="c6" align="left"/><colspec colnum="7" colname="c7" align="left"/><colspec colnum="8" colname="c8" align="left"/><colspec colnum="9" colname="c9" align="left"/><colspec colnum="10" colname="c10" align="left"/><colspec colnum="11" colname="c11" align="left"/><thead><row><entry morerows="3" namest="c1" nameend="c3"><SimplePara>Allergy related disease</SimplePara></entry><entry namest="c4" nameend="c6"><SimplePara>Imputed estimates</SimplePara></entry><entry namest="c7" nameend="c11"><SimplePara>Observed cases</SimplePara></entry></row><row><entry morerows="1" colname="c4"><SimplePara>Probiotic, n=211</SimplePara></entry><entry morerows="1" colname="c5"><SimplePara>Placebo, n=204</SimplePara></entry><entry morerows="2" colname="c6"><SimplePara>Odds ratio (95 % CI)<Superscript>a</Superscript></SimplePara></entry><entry namest="c7" nameend="c8"><SimplePara>Probiotic</SimplePara></entry><entry namest="c9" nameend="c10"><SimplePara>Placebo</SimplePara></entry><entry colname="c11"><SimplePara>Odds ratio</SimplePara></entry></row><row><entry morerows="1" colname="c7"><SimplePara>n/n</SimplePara></entry><entry morerows="1" colname="c8"><SimplePara>% (95 % CI)</SimplePara></entry><entry morerows="1" colname="c9"><SimplePara>n/n</SimplePara></entry><entry morerows="1" colname="c10"><SimplePara>% (95 % CI)</SimplePara></entry><entry morerows="1" colname="c11"><SimplePara>(95 % CI)<Superscript>a</Superscript></SimplePara></entry></row><row><entry colname="c4"><SimplePara>% (95 % CI)</SimplePara></entry><entry colname="c5"><SimplePara>% (95 % CI)</SimplePara></entry></row></thead><tbody><row><entry namest="c1" nameend="c3"><SimplePara>Current disease</SimplePara></entry><entry colname="c4"/><entry colname="c5"/><entry colname="c6"/><entry colname="c7"/><entry colname="c8"/><entry colname="c9"/><entry colname="c10"/><entry colname="c11"/></row><row><entry colname="c1"/><entry namest="c2" nameend="c3"><SimplePara>Asthma</SimplePara></entry><entry colname="c4"><SimplePara>2.3 (0.0-4.7)</SimplePara></entry><entry colname="c5"><SimplePara>0.9 (0.0-2.5)</SimplePara></entry><entry colname="c6"><SimplePara>1.68 (0.21-13.20)</SimplePara></entry><entry colname="c7"><SimplePara>3/136</SimplePara></entry><entry colname="c8"><SimplePara>2.2 (0.7-6-7)</SimplePara></entry><entry colname="c9"><SimplePara>1/145</SimplePara></entry><entry colname="c10"><SimplePara>0.7 (0.0-4.8)</SimplePara></entry><entry colname="c11"><SimplePara>3.25 (0.33-31.6)</SimplePara></entry></row><row><entry colname="c1"/><entry namest="c2" nameend="c3"><SimplePara>Allergic sensitisation</SimplePara></entry><entry colname="c4"><SimplePara>30.0 (21.2-38.8)</SimplePara></entry><entry colname="c5"><SimplePara>28.0 (18.8-37.1)</SimplePara></entry><entry colname="c6"><SimplePara>1.11 (0.62-1.96)</SimplePara></entry><entry colname="c7"><SimplePara>23/80</SimplePara></entry><entry colname="c8"><SimplePara>28.8 (19.7-39.8)</SimplePara></entry><entry colname="c9"><SimplePara>19/78</SimplePara></entry><entry colname="c10"><SimplePara>24.4 (16.0-35.3)</SimplePara></entry><entry colname="c11"><SimplePara>1.25 (0.62-2.54)</SimplePara></entry></row><row><entry namest="c1" nameend="c3"><SimplePara>Cumulative incidence</SimplePara></entry><entry colname="c4"/><entry colname="c5"/><entry colname="c6"/><entry colname="c7"/><entry colname="c8"/><entry colname="c9"/><entry colname="c10"/><entry colname="c11"/></row><row><entry colname="c1"/><entry namest="c2" nameend="c3"><SimplePara>Atopic dermatitis</SimplePara></entry><entry colname="c4"><SimplePara>29.3 (21.2-37.4)</SimplePara></entry><entry colname="c5"><SimplePara>39.1 (30.2-48.0)</SimplePara></entry><entry colname="c6"><SimplePara>0.64 (0.39-1.07)<Superscript>b</Superscript></SimplePara></entry><entry colname="c7"><SimplePara>22/81</SimplePara></entry><entry colname="c8"><SimplePara>27.2 (17.3-37.1)</SimplePara></entry><entry colname="c9"><SimplePara>36/82</SimplePara></entry><entry colname="c10"><SimplePara>43.9 (32.9-54.9)</SimplePara></entry><entry colname="c11"><SimplePara>0.48 (0.25-0.92)<Superscript>c</Superscript></SimplePara></entry></row><row><entry colname="c1"/><entry namest="c2" nameend="c3"><SimplePara>ARC</SimplePara></entry><entry colname="c4"><SimplePara>21.6 (14.6-28.6)</SimplePara></entry><entry colname="c5"><SimplePara>18.8 (12.0-25.7)</SimplePara></entry><entry colname="c6"><SimplePara>1.19 (0.66-2.16)</SimplePara></entry><entry colname="c7"><SimplePara>22/134</SimplePara></entry><entry colname="c8"><SimplePara>16.4 (10.1-22.8)</SimplePara></entry><entry colname="c9"><SimplePara>20/145</SimplePara></entry><entry colname="c10"><SimplePara>13.8 (8.1-19.5)</SimplePara></entry><entry colname="c11"><SimplePara>1.22 (0.64-2.37)</SimplePara></entry></row><row><entry colname="c1"/><entry namest="c2" nameend="c3"><SimplePara>Wheeze</SimplePara></entry><entry colname="c4"><SimplePara>39.0 (30.9-47.1)</SimplePara></entry><entry colname="c5"><SimplePara>45.8 (37.4-54.1)</SimplePara></entry><entry colname="c6"><SimplePara>0.75 (0.47-1.22)</SimplePara></entry><entry colname="c7"><SimplePara>46/132</SimplePara></entry><entry colname="c8"><SimplePara>34.9 (26.7-43.0)</SimplePara></entry><entry colname="c9"><SimplePara>55/142</SimplePara></entry><entry colname="c10"><SimplePara>38.7 (30.7-46.8)</SimplePara></entry><entry colname="c11"><SimplePara>0.85 (0.52-1.38)</SimplePara></entry></row><row><entry colname="c1"/><entry namest="c2" nameend="c3"><SimplePara>LRTI (any)</SimplePara></entry><entry colname="c4"><SimplePara>30.6 (22.2-39.1)</SimplePara></entry><entry colname="c5"><SimplePara>36.8 (29.1-44.5)</SimplePara></entry><entry colname="c6"><SimplePara>0.76 (0.47-1.23)</SimplePara></entry><entry colname="c7"><SimplePara>33/128</SimplePara></entry><entry colname="c8"><SimplePara>25.8 (18.1-33.4)</SimplePara></entry><entry colname="c9"><SimplePara>40/138</SimplePara></entry><entry colname="c10"><SimplePara>29.0 (21.4-36.6)</SimplePara></entry><entry colname="c11"><SimplePara>0.85 (0.50-1.46)</SimplePara></entry></row><row><entry colname="c1"/><entry colname="c2"/><entry colname="c3"><SimplePara>Bronchitis</SimplePara></entry><entry colname="c4"><SimplePara>23.6 (16.3-30.9)</SimplePara></entry><entry colname="c5"><SimplePara>27.6 (20.2-35.0)</SimplePara></entry><entry colname="c6"><SimplePara>0.81 (0.48-1.36)</SimplePara></entry><entry colname="c7"><SimplePara>29/130</SimplePara></entry><entry colname="c8"><SimplePara>22.3 (15.1-29.5)</SimplePara></entry><entry colname="c9"><SimplePara>32/139</SimplePara></entry><entry colname="c10"><SimplePara>23.0 (16.0-30.1)</SimplePara></entry><entry colname="c11"><SimplePara>0.96 (0.54-1.70)</SimplePara></entry></row><row><entry colname="c1"/><entry colname="c2"/><entry colname="c3"><SimplePara>Pneumonia</SimplePara></entry><entry colname="c4"><SimplePara>10.2 (4.5-15.9)</SimplePara></entry><entry colname="c5"><SimplePara>15.4 (9.4-21.4)</SimplePara></entry><entry colname="c6"><SimplePara>0.61 (0.29-1.32)</SimplePara></entry><entry colname="c7"><SimplePara>7/129</SimplePara></entry><entry colname="c8"><SimplePara>5.4 (1.5-9.4)</SimplePara></entry><entry colname="c9"><SimplePara>17/141</SimplePara></entry><entry colname="c10"><SimplePara>12.1 (6.6-17.5)</SimplePara></entry><entry colname="c11"><SimplePara>0.42 (0.17-1.04)<Superscript>d</Superscript></SimplePara></entry></row></tbody></tgroup><tfooter><SimplePara>ARC: allergic rhinoconjunctivitis; LRTI: Lower respiratory tract infection; <Superscript>a</Superscript>Unadjusted logistic regression odds ratio; Significant or near significant <Emphasis Type="Italic">p</Emphasis>-values: <Superscript>b</Superscript><Emphasis Type="Italic">p</Emphasis>=0.086, <Superscript>c</Superscript><Emphasis Type="Italic">p</Emphasis>=0.027 and <Superscript>d</Superscript><Emphasis Type="Italic">p</Emphasis>=0.062</SimplePara></tfooter></Table></Para></Section2><Section2 ID="Sec10"><Heading>Allergic rhinoconjunctivitis, asthma, sensitisation and lower respiratory tract infections</Heading><Para ID="Par37">There was no statistically significant difference observed between the cumulative incidence of ARC, 12 month prevalence of asthma or current atopic sensitisation in the MICE or complete case analyses (Table <InternalRef RefID="Tab2">2</InternalRef>). Parental reported cumulative incidence of wheeze and lower respiratory tract infections were not influenced by the probiotic regime in observed cases or imputed estimates. There was a trend towards a lower cumulative incidence of pneumonia in the probiotic group (OR 0.41, 95 % CI 0.17-1.04, <Emphasis Type="Italic">p</Emphasis> = 0.062, Table <InternalRef RefID="Tab2">2</InternalRef>) which was not statistically significant in the MICE analysis.</Para></Section2><Section2 ID="Sec11"><Heading>Sensitivity analysis</Heading><Para ID="Par38">The results of the sensitivity analysis are provided in the Additional file <InternalRef RefID="MOESM1">1</InternalRef>. Briefly, if children with AD were more likely to be lost to follow-up in the probiotic group than the placebo group, then the preventative effect of probiotics would have been weakened.</Para></Section2></Section1><Section1 ID="Sec12"><Heading>Discussion</Heading><Para ID="Par39">Maternal probiotic supplementation given to a general population of women appears to have an ongoing preventative effect on the cumulative incidence of AD until school age, however this did not reach statistical significance in the MICE analysis. There was no observed effect of probiotics on the cumulative incidence of ARC, the 12 month prevalence of asthma or current atopic sensitisation.</Para><Para ID="Par40">A significant proportion of cases of allergy related diseases occur in children who are otherwise considered not to be at “high risk” and therefore primary prevention strategies must also be assessed in general populations [<CitationRef CitationID="CR30">30</CitationRef>]. This long term follow-up of the ProPACT trial is an important addition to the literature concerning probiotics in the prevention of allergic disease as one of few studies to recruit participants from a general population [<CitationRef CitationID="CR7">7</CitationRef>, <CitationRef CitationID="CR8">8</CitationRef>, <CitationRef CitationID="CR29">29</CitationRef>]. The only other RCT to have reported long term follow-up in a general population observed no benefit of their probiotic regime on the prevalence of any allergic disease or the cumulative incidence of questionnaire defined AD at 8–9 years of age [<CitationRef CitationID="CR9">9</CitationRef>, <CitationRef CitationID="CR10">10</CitationRef>]. Their regime included <Emphasis Type="Italic">Lactobacillus paracasei</Emphasis> spp <Emphasis Type="Italic">paracasei</Emphasis> F19 supplementation given to children during weaning. In comparison, our study involved pre- and postnatal supplementation of a mixture of probiotics which included the <Emphasis Type="Italic">L. rhamnosus GG</Emphasis> (LGG) strain. Both LGG and pre- and postnatal regimes were found to be associated with reduced RR of AD on sub-group analysis in a meta-analysis [<CitationRef CitationID="CR3">3</CitationRef>]. Additionally, we report UK Working Party diagnostic criteria defined AD which is a more extensively validated method of diagnosis [<CitationRef CitationID="CR31">31</CitationRef>, <CitationRef CitationID="CR32">32</CitationRef>].</Para><Para ID="Par41">Looking to other trials, five RCTs have assessed the cumulative incidence of AD at 5 years of age or beyond in “high risk” populations [<CitationRef CitationID="CR11">11</CitationRef>–<CitationRef CitationID="CR23">23</CitationRef>]. The trial presented by Kalliomaki et al. [<CitationRef CitationID="CR11">11</CitationRef>–<CitationRef CitationID="CR13">13</CitationRef>] and the <Emphasis Type="Italic">Lactobacillus rhamnosus</Emphasis> (HN001) arm of the study by Wickens et al. [<CitationRef CitationID="CR14">14</CitationRef>–<CitationRef CitationID="CR16">16</CitationRef>] report a significant reduction in the cumulative incidence of AD, which is sustained, although reduced, at follow-up at 6 years. Together with the current study, these trials indicate that the beneficial effect of probiotics on AD is most pronounced in infancy and may continue into early childhood. Furthermore, they suggest that we are observing a true primary preventative effect, rather than an intervention which delays the onset of AD. Contrastingly, the preventative effect of probiotics seen at 2 years in the large RCT published by Kukkonen/Kuitunen et al. [<CitationRef CitationID="CR17">17</CitationRef>, <CitationRef CitationID="CR18">18</CitationRef>] showed no trend towards ongoing benefit on follow-up at 5 years. The <Emphasis Type="Italic">Bifidobacterium animalis</Emphasis> subsp. <Emphasis Type="Italic">lactis</Emphasis> (HN019) arm of Wickens et al. [<CitationRef CitationID="CR14">14</CitationRef>–<CitationRef CitationID="CR16">16</CitationRef>] and 2 other trials [<CitationRef CitationID="CR19">19</CitationRef>–<CitationRef CitationID="CR23">23</CitationRef>] demonstrated no significant effect of probiotics on the cumulative incidence of AD at any follow-up time point from 1 to 7 years of age. It is interesting to note that all of the studies with an observed ongoing effect administered a <Emphasis Type="Italic">L. rhamnosus</Emphasis> strain pre- and postnatally, and that if the child was breastfed, the postnatal supplementation was given solely to the mother during the first months with the exception of Kalliomaki et al. [<CitationRef CitationID="CR11">11</CitationRef>–<CitationRef CitationID="CR13">13</CitationRef>] where approximate 57 % of participants opted to give the probiotic or placebo capsules directly to the newborn children. In contrast, studies without an ongoing effect have either administered probiotic species other than <Emphasis Type="Italic">L. rhamnosus</Emphasis> and or specified that the probiotic supplements were to be given directly to the children regardless of breastfeeding<Emphasis Type="Italic">.</Emphasis> Further research is required to investigate if these observations are coincidental or represent strain and or regime specific effects.</Para><Para ID="Par42">The lack of effect on asthma, ARC and atopic sensitisation may reflect a true lack of effect or that the current study is under-powered to observed smaller differences in less frequent diseases. This is a universal problem for probiotic trials reporting asthma as an outcome [<CitationRef CitationID="CR8">8</CitationRef>]. Two recent meta-analyses concluded that there is not enough evidence to support perinatal probiotic supplementation in the prevention of childhood asthma or wheeze [<CitationRef CitationID="CR7">7</CitationRef>, <CitationRef CitationID="CR8">8</CitationRef>]. Reassuringly, neither our study nor these meta-analyses found that probiotics increased the risk of asthma or wheeze, a concern which arose after long term follow-up by Kalliomaki et al. [<CitationRef CitationID="CR8">8</CitationRef>, <CitationRef CitationID="CR11">11</CitationRef>] Whilst one of these meta-analyses suggested that probiotics may increase lower respiratory tract infections [<CitationRef CitationID="CR8">8</CitationRef>], our study does not support this conclusion. On the contrary, we observe a trend towards lower cumulative incidence of pneumonia in the probiotic group. Atopic sensitisation was found to be significantly reduced in a sub-group meta-analysis of regimes which combined pre- and postnatal administration [<CitationRef CitationID="CR7">7</CitationRef>]. Consistent with the ProPACT study, none of the individual longer term follow-up studies have observed a significant effect of probiotics on sensitisation at school age. Interestingly, <Emphasis Type="Italic">Lactobacillus acidophilus</Emphasis> was found to be associated with an increased rate of atopic sensitisation in a multivariate meta-regression analysis [<CitationRef CitationID="CR7">7</CitationRef>]. This observation requires further investigation and may, in part, explain the lack of effect of the probiotic regime on sensitisation in the ProPACT trial.</Para><Para ID="Par43">The major limiting factor of this RCT is the high proportion of missing data which naturally raises concerns regarding the generalisability of the results and introduction of bias. Following the four point ITT analysis strategy recommended by White et al. [<CitationRef CitationID="CR29">29</CitationRef>] we have attempted to follow-up all participants, performed a primary analysis using MICE and a sensitivity analysis using PMM. Both of the latter two models account for all randomised participants under a range of assumptions about the cause of missingness and in doing so attempt to minimise bias from covariate-related and outcome-related drop-out, respectively. The reasons for loss to follow-up are primarily unknown, however very few participants actively withdrew from the study. An estimated 73 participants had moved from the study region, which would have precluded their attendance at the clinical examination in a presumably random manner. A number of these participants were followed-up through the questionnaire. In terms of generalisability, the original ProPACT population was similar to the total PACT population, which in turn was representative of the general population in Trondheim, Norway [<CitationRef CitationID="CR26">26</CitationRef>]. At the 6 year follow-up, the remaining participants were more likely to have a family history of atopy, older siblings and a pet and less likely to have a father who smoked. As these differences were not large we believe that the results are still generalisable to westernised populations where there is a reasonably high rate of allergy related disease. The PMM sensitivity analysis is particularly pertinent in this case because atopic sensitisation and or a diagnosis of AD at 2 years are associated with both attendance at the 6 year clinical examination and a diagnosis of AD at 6 years. This raises suspicions that the data is partially MNAR which would lead to biased estimates under both the complete case and multiple imputations analysis models. The PMM analysis suggests that results of this study for ARC, asthma and atopic sensitisation would have only been affected if there was an unrealistically strong association between disease and missingness in a single treatment arm. On the other hand, the magnitude of the preventative effect attributed to probiotics for AD at 6 years must be considered with caution, as the observed benefit is sensitive to the assumption that the relationship between AD and loss to follow-up is essentially identical in both the probiotic and placebo groups. Regardless of whether the outcome variables are partially MNAR, the MICE estimates are expected to be less biased than the complete case analysis. Another limitation is that the participants were informed of their treatment allocation and the observed reduction in AD after publication of the results from the 2 year follow-up in 2010 [<CitationRef CitationID="CR26">26</CitationRef>], although we do not believe that this to have significantly affected the current results. Firstly, the knowledge of treatment allocation has not affected participant behaviour with equal numbers from the probiotic and placebo groups attending the clinical follow-up at 6 years. Secondly, the UKWP diagnosis was based on assessment by research nurses who were unaware of treatment allocation.</Para></Section1><Section1 ID="Sec13"><Heading>Conclusions</Heading><Para ID="Par44">In conclusion, we have previously shown that perinatal maternal probiotic supplementation is effective in reducing the cumulative incidence of AD in children up to 2 years of age. The current study does not conclusively demonstrate an ongoing benefit, however there is a strong trend towards a reduced cumulative incidence at 6 years. This would suggest that perinatal probiotics prevent and do not mere delay the onset of AD in childhood. The cumulative incidence of ARC and prevalence of asthma and atopic sensitisation were unaffected by the probiotic regime at 6 years of age.</Para></Section1></Body><BodyRef FileRef="12895_2015_30_OnlinePDF.pdf" TargetType="OnlinePDF"/><ArticleBackmatter><ArticleNote Type="Misc"><Heading>Competing interests</Heading><SimplePara>T.Ø., O.S., C.K.D and M.R.S. participated in seminars sponsored by Tine BA. All other authors declare that they have no conflict of interest.</SimplePara></ArticleNote><ArticleNote Type="Misc"><Heading>Authors’ contributions</Heading><SimplePara>OS, RJ and TØ designed the study and directed its implementation. MRS conducted the statistical analysis and drafted the manuscript. CKD contributed to the interpretation of results and writing of the manuscript. All authors were involved in the interpretation of the results, revision of draft manuscript and have approved the final manuscript.</SimplePara></ArticleNote><Acknowledgments><Heading>Acknowledgements</Heading><SimplePara>We thank all the children and their parents for their participation in this study along with the project assistants, Guri Helmersen and Else Bartnes, Dr Anne Rø, and the midwives of the Trondheim region.</SimplePara><FormalPara RenderingStyle="Style1" ID="FPar1"><Heading>Funding sources</Heading><Para ID="Par45">This study was funded by the Norwegian University of Science and Technology, the Norwegian Research Council, Nidarosfondet and Siemens Medical Solutions Diagnostics AS. Tine BA sponsored the study through supply of study milk and logistics of its distribution. Employees from funding sources played no role in the study design, data collection, data analysis, interpretation of the study results, or writing of the manuscript.</Para></FormalPara></Acknowledgments><Appendix ID="App1" OutputMedium="Online"><Section1 ID="Sec14"><Heading>Additional file</Heading><Para ID="Par46"><MediaObject ID="MOESM1"><DataObject FileRef="1688169988165693_MOESM1_ESM.pdf"><Caption Language="En"><CaptionNumber>Additional file 1: Includes (a) Table S1.</CaptionNumber><CaptionContent><SimplePara>Definition of asthma and allergic rhinoconjunctivitis used at 2 and 6 years; (b) Table S2: Baseline data, characteristics and allergy related diseases at 2 years for those who did and did not submit 6 year child health questionnaire; (c) Details of multiple imputation model and (d) Details of pattern mixture model sensitivity analysis.</SimplePara></CaptionContent></Caption></DataObject></MediaObject></Para></Section1></Appendix><Bibliography ID="Bib1"><Heading>References</Heading><Citation ID="CR1"><CitationNumber>1.</CitationNumber><BibArticle><BibAuthorName><Initials>S</Initials><FamilyName>Rautava</FamilyName></BibAuthorName><BibAuthorName><Initials>O</Initials><FamilyName>Ruuskanen</FamilyName></BibAuthorName><BibAuthorName><Initials>A</Initials><FamilyName>Ouwehand</FamilyName></BibAuthorName><BibAuthorName><Initials>S</Initials><FamilyName>Salminen</FamilyName></BibAuthorName><BibAuthorName><Initials>E</Initials><FamilyName>Isolauri</FamilyName></BibAuthorName><Year>2004</Year><ArticleTitle Language="En">The hygiene hypothesis of atopic disease--an extended version</ArticleTitle><JournalTitle>J Pediatr Gastroenterol Nutr</JournalTitle><VolumeID>38</VolumeID><IssueID>4</IssueID><FirstPage>378</FirstPage><LastPage>388</LastPage></BibArticle><BibUnstructured>Rautava S, Ruuskanen O, Ouwehand A, Salminen S, Isolauri E. The hygiene hypothesis of atopic disease--an extended version. J Pediatr Gastroenterol Nutr. 2004;38(4):378–88.</BibUnstructured></Citation><Citation ID="CR2"><CitationNumber>2.</CitationNumber><BibArticle><BibAuthorName><Initials>AE</Initials><FamilyName>Wold</FamilyName></BibAuthorName><Year>1998</Year><ArticleTitle Language="En">The hygiene hypothesis revised: is the rising frequency of allergy due to changes in the intestinal flora?</ArticleTitle><JournalTitle>Allergy</JournalTitle><VolumeID>53</VolumeID><IssueID>46 Suppl</IssueID><FirstPage>20</FirstPage><LastPage>25</LastPage></BibArticle><BibUnstructured>Wold AE. The hygiene hypothesis revised: is the rising frequency of allergy due to changes in the intestinal flora? Allergy. 1998;53(46 Suppl):20–5.</BibUnstructured></Citation><Citation ID="CR3"><CitationNumber>3.</CitationNumber><BibArticle><BibAuthorName><Initials>C</Initials><FamilyName>Pelucchi</FamilyName></BibAuthorName><BibAuthorName><Initials>L</Initials><FamilyName>Chatenoud</FamilyName></BibAuthorName><BibAuthorName><Initials>F</Initials><FamilyName>Turati</FamilyName></BibAuthorName><BibAuthorName><Initials>C</Initials><FamilyName>Galeone</FamilyName></BibAuthorName><BibAuthorName><Initials>L</Initials><FamilyName>Moja</FamilyName></BibAuthorName><BibAuthorName><Initials>JF</Initials><FamilyName>Bach</FamilyName></BibAuthorName><Etal/><Year>2012</Year><ArticleTitle Language="En">Probiotics supplementation during pregnancy or infancy for the prevention of atopic dermatitis: a meta-analysis</ArticleTitle><JournalTitle>Epidemiology</JournalTitle><VolumeID>23</VolumeID><IssueID>3</IssueID><FirstPage>402</FirstPage><LastPage>414</LastPage></BibArticle><BibUnstructured>Pelucchi C, Chatenoud L, Turati F, Galeone C, Moja L, Bach JF, et al. Probiotics supplementation during pregnancy or infancy for the prevention of atopic dermatitis: a meta-analysis. Epidemiology. 2012;23(3):402–14.</BibUnstructured></Citation><Citation ID="CR4"><CitationNumber>4.</CitationNumber><BibArticle><BibAuthorName><Initials>M</Initials><FamilyName>Panduru</FamilyName></BibAuthorName><BibAuthorName><Initials>NM</Initials><FamilyName>Panduru</FamilyName></BibAuthorName><BibAuthorName><Initials>CM</Initials><FamilyName>Salavastru</FamilyName></BibAuthorName><BibAuthorName><Initials>GS</Initials><FamilyName>Tiplica</FamilyName></BibAuthorName><Year>2015</Year><ArticleTitle Language="En">Probiotics and primary prevention of atopic dermatitis: a meta-analysis of randomized controlled studies</ArticleTitle><JournalTitle>J Eur Acad Dermatol Venereol</JournalTitle><VolumeID>29</VolumeID><IssueID>2</IssueID><FirstPage>232</FirstPage><LastPage>242</LastPage></BibArticle><BibUnstructured>Panduru M, Panduru NM, Salavastru CM, Tiplica GS. Probiotics and primary prevention of atopic dermatitis: a meta-analysis of randomized controlled studies. J Eur Acad Dermatol Venereol. 2015;29(2):232–42.</BibUnstructured></Citation><Citation ID="CR5"><CitationNumber>5.</CitationNumber><BibArticle><BibAuthorName><Initials>A</Initials><FamilyName>Fiocchi</FamilyName></BibAuthorName><BibAuthorName><Initials>R</Initials><FamilyName>Pawankar</FamilyName></BibAuthorName><BibAuthorName><Initials>C</Initials><FamilyName>Cuello-Garcia</FamilyName></BibAuthorName><BibAuthorName><Initials>K</Initials><FamilyName>Ahn</FamilyName></BibAuthorName><BibAuthorName><Initials>S</Initials><FamilyName>Al-Hammadi</FamilyName></BibAuthorName><BibAuthorName><Initials>A</Initials><FamilyName>Agarwal</FamilyName></BibAuthorName><Etal/><Year>2015</Year><ArticleTitle Language="En">World allergy organization-McMaster university guidelines for allergic disease prevention (GLAD-P): probiotics</ArticleTitle><JournalTitle>World Allergy Organ J</JournalTitle><VolumeID>8</VolumeID><IssueID>1</IssueID><FirstPage>4</FirstPage></BibArticle><BibUnstructured>Fiocchi A, Pawankar R, Cuello-Garcia C, Ahn K, Al-Hammadi S, Agarwal A, et al. World allergy organization-McMaster university guidelines for allergic disease prevention (GLAD-P): probiotics. World Allergy Organ J. 2015;8(1):4.</BibUnstructured></Citation><Citation ID="CR6"><CitationNumber>6.</CitationNumber><BibArticle><BibAuthorName><Initials>H</Initials><FamilyName>Szajewska</FamilyName></BibAuthorName><Year>2012</Year><ArticleTitle Language="En">Early nutritional strategies for preventing allergic disease</ArticleTitle><JournalTitle>Isr Med Assoc J</JournalTitle><VolumeID>14</VolumeID><IssueID>1</IssueID><FirstPage>58</FirstPage><LastPage>62</LastPage></BibArticle><BibUnstructured>Szajewska H. Early nutritional strategies for preventing allergic disease. Isr Med Assoc J. 2012;14(1):58–62.</BibUnstructured></Citation><Citation ID="CR7"><CitationNumber>7.</CitationNumber><BibArticle><BibAuthorName><Initials>N</Initials><FamilyName>Elazab</FamilyName></BibAuthorName><BibAuthorName><Initials>A</Initials><FamilyName>Mendy</FamilyName></BibAuthorName><BibAuthorName><Initials>J</Initials><FamilyName>Gasana</FamilyName></BibAuthorName><BibAuthorName><Initials>ER</Initials><FamilyName>Vieira</FamilyName></BibAuthorName><BibAuthorName><Initials>A</Initials><FamilyName>Quizon</FamilyName></BibAuthorName><BibAuthorName><Initials>E</Initials><FamilyName>Forno</FamilyName></BibAuthorName><Year>2013</Year><ArticleTitle Language="En">Probiotic administration in early life, atopy, and asthma: a meta-analysis of clinical trials</ArticleTitle><JournalTitle>Pediatrics</JournalTitle><VolumeID>132</VolumeID><IssueID>3</IssueID><FirstPage>e666</FirstPage><LastPage>676</LastPage></BibArticle><BibUnstructured>Elazab N, Mendy A, Gasana J, Vieira ER, Quizon A, Forno E. Probiotic administration in early life, atopy, and asthma: a meta-analysis of clinical trials. Pediatrics. 2013;132(3):e666–676.</BibUnstructured></Citation><Citation ID="CR8"><CitationNumber>8.</CitationNumber><BibArticle><BibAuthorName><Initials>MB</Initials><FamilyName>Azad</FamilyName></BibAuthorName><BibAuthorName><Initials>JG</Initials><FamilyName>Coneys</FamilyName></BibAuthorName><BibAuthorName><Initials>AL</Initials><FamilyName>Kozyrskyj</FamilyName></BibAuthorName><BibAuthorName><Initials>CJ</Initials><FamilyName>Field</FamilyName></BibAuthorName><BibAuthorName><Initials>CD</Initials><FamilyName>Ramsey</FamilyName></BibAuthorName><BibAuthorName><Initials>AB</Initials><FamilyName>Becker</FamilyName></BibAuthorName><Etal/><Year>2013</Year><ArticleTitle Language="En">Probiotic supplementation during pregnancy or infancy for the prevention of asthma and wheeze: systematic review and meta-analysis</ArticleTitle><JournalTitle>BMJ</JournalTitle><VolumeID>347</VolumeID><FirstPage>f6471</FirstPage></BibArticle><BibUnstructured>Azad MB, Coneys JG, Kozyrskyj AL, Field CJ, Ramsey CD, Becker AB, et al. Probiotic supplementation during pregnancy or infancy for the prevention of asthma and wheeze: systematic review and meta-analysis. BMJ. 2013;347:f6471.</BibUnstructured></Citation><Citation ID="CR9"><CitationNumber>9.</CitationNumber><BibArticle><BibAuthorName><Initials>CE</Initials><FamilyName>West</FamilyName></BibAuthorName><BibAuthorName><Initials>ML</Initials><FamilyName>Hammarstrom</FamilyName></BibAuthorName><BibAuthorName><Initials>O</Initials><FamilyName>Hernell</FamilyName></BibAuthorName><Year>2009</Year><ArticleTitle Language="En">Probiotics during weaning reduce the incidence of eczema</ArticleTitle><JournalTitle>Pediatr Allergy Immunol</JournalTitle><VolumeID>20</VolumeID><IssueID>5</IssueID><FirstPage>430</FirstPage><LastPage>437</LastPage></BibArticle><BibUnstructured>West CE, Hammarstrom ML, Hernell O. Probiotics during weaning reduce the incidence of eczema. Pediatr Allergy Immunol. 2009;20(5):430–7.</BibUnstructured></Citation><Citation ID="CR10"><CitationNumber>10.</CitationNumber><BibArticle><BibAuthorName><Initials>CE</Initials><FamilyName>West</FamilyName></BibAuthorName><BibAuthorName><Initials>ML</Initials><FamilyName>Hammarstrom</FamilyName></BibAuthorName><BibAuthorName><Initials>O</Initials><FamilyName>Hernell</FamilyName></BibAuthorName><Year>2013</Year><ArticleTitle Language="En">Probiotics in primary prevention of allergic disease--follow-up at 8–9 years of age</ArticleTitle><JournalTitle>Allergy</JournalTitle><VolumeID>68</VolumeID><IssueID>8</IssueID><FirstPage>1015</FirstPage><LastPage>1020</LastPage></BibArticle><BibUnstructured>West CE, Hammarstrom ML, Hernell O. Probiotics in primary prevention of allergic disease--follow-up at 8–9 years of age. Allergy. 2013;68(8):1015–20.</BibUnstructured></Citation><Citation ID="CR11"><CitationNumber>11.</CitationNumber><BibArticle><BibAuthorName><Initials>M</Initials><FamilyName>Kalliomaki</FamilyName></BibAuthorName><BibAuthorName><Initials>S</Initials><FamilyName>Salminen</FamilyName></BibAuthorName><BibAuthorName><Initials>T</Initials><FamilyName>Poussa</FamilyName></BibAuthorName><BibAuthorName><Initials>E</Initials><FamilyName>Isolauri</FamilyName></BibAuthorName><Year>2007</Year><ArticleTitle Language="En">Probiotics during the first 7 years of life: a cumulative risk reduction of eczema in a randomized, placebo-controlled trial</ArticleTitle><JournalTitle>J Allergy Clin Immunol</JournalTitle><VolumeID>119</VolumeID><IssueID>4</IssueID><FirstPage>1019</FirstPage><LastPage>1021</LastPage></BibArticle><BibUnstructured>Kalliomaki M, Salminen S, Poussa T, Isolauri E. Probiotics during the first 7 years of life: a cumulative risk reduction of eczema in a randomized, placebo-controlled trial. J Allergy Clin Immunol. 2007;119(4):1019–21.</BibUnstructured></Citation><Citation ID="CR12"><CitationNumber>12.</CitationNumber><BibArticle><BibAuthorName><Initials>M</Initials><FamilyName>Kalliomaki</FamilyName></BibAuthorName><BibAuthorName><Initials>S</Initials><FamilyName>Salminen</FamilyName></BibAuthorName><BibAuthorName><Initials>T</Initials><FamilyName>Poussa</FamilyName></BibAuthorName><BibAuthorName><Initials>H</Initials><FamilyName>Arvilommi</FamilyName></BibAuthorName><BibAuthorName><Initials>E</Initials><FamilyName>Isolauri</FamilyName></BibAuthorName><Year>2003</Year><ArticleTitle Language="En">Probiotics and prevention of atopic disease: 4-year follow-up of a randomised placebo-controlled trial</ArticleTitle><JournalTitle>Lancet</JournalTitle><VolumeID>361</VolumeID><IssueID>9372</IssueID><FirstPage>1869</FirstPage><LastPage>1871</LastPage></BibArticle><BibUnstructured>Kalliomaki M, Salminen S, Poussa T, Arvilommi H, Isolauri E. Probiotics and prevention of atopic disease: 4-year follow-up of a randomised placebo-controlled trial. Lancet. 2003;361(9372):1869–71.</BibUnstructured></Citation><Citation ID="CR13"><CitationNumber>13.</CitationNumber><BibArticle><BibAuthorName><Initials>M</Initials><FamilyName>Kalliomaki</FamilyName></BibAuthorName><BibAuthorName><Initials>S</Initials><FamilyName>Salminen</FamilyName></BibAuthorName><BibAuthorName><Initials>H</Initials><FamilyName>Arvilommi</FamilyName></BibAuthorName><BibAuthorName><Initials>P</Initials><FamilyName>Kero</FamilyName></BibAuthorName><BibAuthorName><Initials>P</Initials><FamilyName>Koskinen</FamilyName></BibAuthorName><BibAuthorName><Initials>E</Initials><FamilyName>Isolauri</FamilyName></BibAuthorName><Year>2001</Year><ArticleTitle Language="En">Probiotics in primary prevention of atopic disease: a randomised placebo-controlled trial</ArticleTitle><JournalTitle>Lancet</JournalTitle><VolumeID>357</VolumeID><IssueID>9262</IssueID><FirstPage>1076</FirstPage><LastPage>1079</LastPage></BibArticle><BibUnstructured>Kalliomaki M, Salminen S, Arvilommi H, Kero P, Koskinen P, Isolauri E. Probiotics in primary prevention of atopic disease: a randomised placebo-controlled trial. Lancet. 2001;357(9262):1076–9.</BibUnstructured></Citation><Citation ID="CR14"><CitationNumber>14.</CitationNumber><BibArticle><BibAuthorName><Initials>K</Initials><FamilyName>Wickens</FamilyName></BibAuthorName><BibAuthorName><Initials>TV</Initials><FamilyName>Stanley</FamilyName></BibAuthorName><BibAuthorName><Initials>EA</Initials><FamilyName>Mitchell</FamilyName></BibAuthorName><BibAuthorName><Initials>C</Initials><FamilyName>Barthow</FamilyName></BibAuthorName><BibAuthorName><Initials>P</Initials><FamilyName>Fitzharris</FamilyName></BibAuthorName><BibAuthorName><Initials>G</Initials><FamilyName>Purdie</FamilyName></BibAuthorName><Etal/><Year>2013</Year><ArticleTitle Language="En">Early supplementation with Lactobacillus rhamnosus HN001 reduces eczema prevalence to 6 years: does it also reduce atopic sensitization?</ArticleTitle><JournalTitle>Clin Exp Allergy</JournalTitle><VolumeID>43</VolumeID><IssueID>9</IssueID><FirstPage>1048</FirstPage><LastPage>1057</LastPage></BibArticle><BibUnstructured>Wickens K, Stanley TV, Mitchell EA, Barthow C, Fitzharris P, Purdie G, et al. Early supplementation with Lactobacillus rhamnosus HN001 reduces eczema prevalence to 6 years: does it also reduce atopic sensitization? Clin Exp Allergy. 2013;43(9):1048–57.</BibUnstructured></Citation><Citation ID="CR15"><CitationNumber>15.</CitationNumber><BibArticle><BibAuthorName><Initials>K</Initials><FamilyName>Wickens</FamilyName></BibAuthorName><BibAuthorName><Initials>PN</Initials><FamilyName>Black</FamilyName></BibAuthorName><BibAuthorName><Initials>TV</Initials><FamilyName>Stanley</FamilyName></BibAuthorName><BibAuthorName><Initials>E</Initials><FamilyName>Mitchell</FamilyName></BibAuthorName><BibAuthorName><Initials>P</Initials><FamilyName>Fitzharris</FamilyName></BibAuthorName><BibAuthorName><Initials>GW</Initials><FamilyName>Tannock</FamilyName></BibAuthorName><Etal/><Year>2008</Year><ArticleTitle Language="En">A differential effect of 2 probiotics in the prevention of eczema and atopy: a double-blind, randomized, placebo-controlled trial</ArticleTitle><JournalTitle>J Allergy Clin Immunol</JournalTitle><VolumeID>122</VolumeID><IssueID>4</IssueID><FirstPage>788</FirstPage><LastPage>794</LastPage></BibArticle><BibUnstructured>Wickens K, Black PN, Stanley TV, Mitchell E, Fitzharris P, Tannock GW, et al. A differential effect of 2 probiotics in the prevention of eczema and atopy: a double-blind, randomized, placebo-controlled trial. J Allergy Clin Immunol. 2008;122(4):788–94.</BibUnstructured></Citation><Citation ID="CR16"><CitationNumber>16.</CitationNumber><BibArticle><BibAuthorName><Initials>K</Initials><FamilyName>Wickens</FamilyName></BibAuthorName><BibAuthorName><Initials>P</Initials><FamilyName>Black</FamilyName></BibAuthorName><BibAuthorName><Initials>TV</Initials><FamilyName>Stanley</FamilyName></BibAuthorName><BibAuthorName><Initials>E</Initials><FamilyName>Mitchell</FamilyName></BibAuthorName><BibAuthorName><Initials>C</Initials><FamilyName>Barthow</FamilyName></BibAuthorName><BibAuthorName><Initials>P</Initials><FamilyName>Fitzharris</FamilyName></BibAuthorName><Etal/><Year>2012</Year><ArticleTitle Language="En">A protective effect of Lactobacillus rhamnosus HN001 against eczema in the first 2 years of life persists to age 4 years</ArticleTitle><JournalTitle>Clin Exp Allergy</JournalTitle><VolumeID>42</VolumeID><IssueID>7</IssueID><FirstPage>1071</FirstPage><LastPage>1079</LastPage></BibArticle><BibUnstructured>Wickens K, Black P, Stanley TV, Mitchell E, Barthow C, Fitzharris P, et al. A protective effect of Lactobacillus rhamnosus HN001 against eczema in the first 2 years of life persists to age 4 years. Clin Exp Allergy. 2012;42(7):1071–9.</BibUnstructured></Citation><Citation ID="CR17"><CitationNumber>17.</CitationNumber><BibArticle><BibAuthorName><Initials>K</Initials><FamilyName>Kukkonen</FamilyName></BibAuthorName><BibAuthorName><Initials>E</Initials><FamilyName>Savilahti</FamilyName></BibAuthorName><BibAuthorName><Initials>T</Initials><FamilyName>Haahtela</FamilyName></BibAuthorName><BibAuthorName><Initials>K</Initials><FamilyName>Juntunen-Backman</FamilyName></BibAuthorName><BibAuthorName><Initials>R</Initials><FamilyName>Korpela</FamilyName></BibAuthorName><BibAuthorName><Initials>T</Initials><FamilyName>Poussa</FamilyName></BibAuthorName><Etal/><Year>2007</Year><ArticleTitle Language="En">Probiotics and prebiotic galacto-oligosaccharides in the prevention of allergic diseases: a randomized, double-blind, placebo-controlled trial</ArticleTitle><JournalTitle>J Allergy Clin Immunol</JournalTitle><VolumeID>119</VolumeID><IssueID>1</IssueID><FirstPage>192</FirstPage><LastPage>198</LastPage></BibArticle><BibUnstructured>Kukkonen K, Savilahti E, Haahtela T, Juntunen-Backman K, Korpela R, Poussa T, et al. Probiotics and prebiotic galacto-oligosaccharides in the prevention of allergic diseases: a randomized, double-blind, placebo-controlled trial. J Allergy Clin Immunol. 2007;119(1):192–8.</BibUnstructured></Citation><Citation ID="CR18"><CitationNumber>18.</CitationNumber><BibArticle><BibAuthorName><Initials>M</Initials><FamilyName>Kuitunen</FamilyName></BibAuthorName><BibAuthorName><Initials>K</Initials><FamilyName>Kukkonen</FamilyName></BibAuthorName><BibAuthorName><Initials>K</Initials><FamilyName>Juntunen-Backman</FamilyName></BibAuthorName><BibAuthorName><Initials>R</Initials><FamilyName>Korpela</FamilyName></BibAuthorName><BibAuthorName><Initials>T</Initials><FamilyName>Poussa</FamilyName></BibAuthorName><BibAuthorName><Initials>T</Initials><FamilyName>Tuure</FamilyName></BibAuthorName><Etal/><Year>2009</Year><ArticleTitle Language="En">Probiotics prevent IgE-associated allergy until age 5 years in cesarean-delivered children but not in the total cohort</ArticleTitle><JournalTitle>J Allergy Clin Immunol</JournalTitle><VolumeID>123</VolumeID><IssueID>2</IssueID><FirstPage>335</FirstPage><LastPage>341</LastPage></BibArticle><BibUnstructured>Kuitunen M, Kukkonen K, Juntunen-Backman K, Korpela R, Poussa T, Tuure T, et al. Probiotics prevent IgE-associated allergy until age 5 years in cesarean-delivered children but not in the total cohort. J Allergy Clin Immunol. 2009;123(2):335–41.</BibUnstructured></Citation><Citation ID="CR19"><CitationNumber>19.</CitationNumber><BibArticle><BibAuthorName><Initials>AL</Initials><FamilyName>Taylor</FamilyName></BibAuthorName><BibAuthorName><Initials>JA</Initials><FamilyName>Dunstan</FamilyName></BibAuthorName><BibAuthorName><Initials>SL</Initials><FamilyName>Prescott</FamilyName></BibAuthorName><Year>2007</Year><ArticleTitle Language="En">Probiotic supplementation for the first 6 months of life fails to reduce the risk of atopic dermatitis and increases the risk of allergen sensitization in high-risk children: a randomized controlled trial</ArticleTitle><JournalTitle>J Allergy Clin Immunol</JournalTitle><VolumeID>119</VolumeID><IssueID>1</IssueID><FirstPage>184</FirstPage><LastPage>191</LastPage></BibArticle><BibUnstructured>Taylor AL, Dunstan JA, Prescott SL. Probiotic supplementation for the first 6 months of life fails to reduce the risk of atopic dermatitis and increases the risk of allergen sensitization in high-risk children: a randomized controlled trial. J Allergy Clin Immunol. 2007;119(1):184–91.</BibUnstructured></Citation><Citation ID="CR20"><CitationNumber>20.</CitationNumber><BibArticle><BibAuthorName><Initials>SL</Initials><FamilyName>Prescott</FamilyName></BibAuthorName><BibAuthorName><Initials>J</Initials><FamilyName>Wiltschut</FamilyName></BibAuthorName><BibAuthorName><Initials>A</Initials><FamilyName>Taylor</FamilyName></BibAuthorName><BibAuthorName><Initials>L</Initials><FamilyName>Westcott</FamilyName></BibAuthorName><BibAuthorName><Initials>W</Initials><FamilyName>Jung</FamilyName></BibAuthorName><BibAuthorName><Initials>H</Initials><FamilyName>Currie</FamilyName></BibAuthorName><Etal/><Year>2008</Year><ArticleTitle Language="En">Early markers of allergic disease in a primary prevention study using probiotics: 2.5-year follow-up phase</ArticleTitle><JournalTitle>Allergy</JournalTitle><VolumeID>63</VolumeID><IssueID>11</IssueID><FirstPage>1481</FirstPage><LastPage>1490</LastPage></BibArticle><BibUnstructured>Prescott SL, Wiltschut J, Taylor A, Westcott L, Jung W, Currie H, et al. Early markers of allergic disease in a primary prevention study using probiotics: 2.5-year follow-up phase. Allergy. 2008;63(11):1481–90.</BibUnstructured></Citation><Citation ID="CR21"><CitationNumber>21.</CitationNumber><BibArticle><BibAuthorName><Initials>MP</Initials><FamilyName>Jensen</FamilyName></BibAuthorName><BibAuthorName><Initials>S</Initials><FamilyName>Meldrum</FamilyName></BibAuthorName><BibAuthorName><Initials>AL</Initials><FamilyName>Taylor</FamilyName></BibAuthorName><BibAuthorName><Initials>JA</Initials><FamilyName>Dunstan</FamilyName></BibAuthorName><BibAuthorName><Initials>SL</Initials><FamilyName>Prescott</FamilyName></BibAuthorName><Year>2012</Year><ArticleTitle Language="En">Early probiotic supplementation for allergy prevention: long-term outcomes</ArticleTitle><JournalTitle>J Allergy Clin Immunol</JournalTitle><VolumeID>130</VolumeID><IssueID>5</IssueID><FirstPage>1209</FirstPage><LastPage>1211</LastPage><BibComments>e1205</BibComments></BibArticle><BibUnstructured>Jensen MP, Meldrum S, Taylor AL, Dunstan JA, Prescott SL. Early probiotic supplementation for allergy prevention: long-term outcomes. J Allergy Clin Immunol. 2012;130(5):1209–11. e1205.</BibUnstructured></Citation><Citation ID="CR22"><CitationNumber>22.</CitationNumber><BibArticle><BibAuthorName><Initials>TR</Initials><FamilyName>Abrahamsson</FamilyName></BibAuthorName><BibAuthorName><Initials>T</Initials><FamilyName>Jakobsson</FamilyName></BibAuthorName><BibAuthorName><Initials>MF</Initials><FamilyName>Bottcher</FamilyName></BibAuthorName><BibAuthorName><Initials>M</Initials><FamilyName>Fredrikson</FamilyName></BibAuthorName><BibAuthorName><Initials>MC</Initials><FamilyName>Jenmalm</FamilyName></BibAuthorName><BibAuthorName><Initials>B</Initials><FamilyName>Bjorksten</FamilyName></BibAuthorName><Etal/><Year>2007</Year><ArticleTitle Language="En">Probiotics in prevention of IgE-associated eczema: a double-blind, randomized, placebo-controlled trial</ArticleTitle><JournalTitle>J Allergy Clin Immunol</JournalTitle><VolumeID>119</VolumeID><IssueID>5</IssueID><FirstPage>1174</FirstPage><LastPage>1180</LastPage></BibArticle><BibUnstructured>Abrahamsson TR, Jakobsson T, Bottcher MF, Fredrikson M, Jenmalm MC, Bjorksten B, et al. Probiotics in prevention of IgE-associated eczema: a double-blind, randomized, placebo-controlled trial. J Allergy Clin Immunol. 2007;119(5):1174–80.</BibUnstructured></Citation><Citation ID="CR23"><CitationNumber>23.</CitationNumber><BibArticle><BibAuthorName><Initials>TR</Initials><FamilyName>Abrahamsson</FamilyName></BibAuthorName><BibAuthorName><Initials>T</Initials><FamilyName>Jakobsson</FamilyName></BibAuthorName><BibAuthorName><Initials>B</Initials><FamilyName>Bjorksten</FamilyName></BibAuthorName><BibAuthorName><Initials>G</Initials><FamilyName>Oldaeus</FamilyName></BibAuthorName><BibAuthorName><Initials>MC</Initials><FamilyName>Jenmalm</FamilyName></BibAuthorName><Year>2013</Year><ArticleTitle Language="En">No effect of probiotics on respiratory allergies: a seven-year follow-up of a randomized controlled trial in infancy</ArticleTitle><JournalTitle>Pediatr Allergy Immunol</JournalTitle><VolumeID>24</VolumeID><IssueID>6</IssueID><FirstPage>556</FirstPage><LastPage>561</LastPage></BibArticle><BibUnstructured>Abrahamsson TR, Jakobsson T, Bjorksten B, Oldaeus G, Jenmalm MC. No effect of probiotics on respiratory allergies: a seven-year follow-up of a randomized controlled trial in infancy. Pediatr Allergy Immunol. 2013;24(6):556–61.</BibUnstructured></Citation><Citation ID="CR24"><CitationNumber>24.</CitationNumber><BibArticle><BibAuthorName><Initials>D</Initials><FamilyName>Gorissen</FamilyName></BibAuthorName><BibAuthorName><Initials>N</Initials><FamilyName>Rutten</FamilyName></BibAuthorName><BibAuthorName><Initials>C</Initials><FamilyName>Oostermeijer</FamilyName></BibAuthorName><BibAuthorName><Initials>L</Initials><FamilyName>Niers</FamilyName></BibAuthorName><BibAuthorName><Initials>M</Initials><FamilyName>Hoekstra</FamilyName></BibAuthorName><BibAuthorName><Initials>G</Initials><FamilyName>Rijkers</FamilyName></BibAuthorName><Etal/><Year>2014</Year><ArticleTitle Language="En">Preventative effects of selected probiotc strains on the development of asthma and allergic rhinitis in childhood. The Panda study</ArticleTitle><JournalTitle>Clin Exp Allergy</JournalTitle><VolumeID>44</VolumeID><FirstPage>1431</FirstPage><LastPage>1433</LastPage></BibArticle><BibUnstructured>Gorissen D, Rutten N, Oostermeijer C, Niers L, Hoekstra M, Rijkers G, et al. Preventative effects of selected probiotc strains on the development of asthma and allergic rhinitis in childhood. The Panda study. Clin Exp Allergy. 2014;44:1431–3.</BibUnstructured></Citation><Citation ID="CR25"><CitationNumber>25.</CitationNumber><BibArticle><BibAuthorName><Initials>L</Initials><FamilyName>Niers</FamilyName></BibAuthorName><BibAuthorName><Initials>R</Initials><FamilyName>Martin</FamilyName></BibAuthorName><BibAuthorName><Initials>G</Initials><FamilyName>Rijkers</FamilyName></BibAuthorName><BibAuthorName><Initials>F</Initials><FamilyName>Sengers</FamilyName></BibAuthorName><BibAuthorName><Initials>H</Initials><FamilyName>Timmerman</FamilyName></BibAuthorName><BibAuthorName><Initials>N</Initials><FamilyName>Uden</FamilyName><Particle>van</Particle></BibAuthorName><Etal/><Year>2009</Year><ArticleTitle Language="En">The effects of selected probiotic strains on the development of eczema (the PandA study)</ArticleTitle><JournalTitle>Allergy</JournalTitle><VolumeID>64</VolumeID><IssueID>9</IssueID><FirstPage>1349</FirstPage><LastPage>1358</LastPage></BibArticle><BibUnstructured>Niers L, Martin R, Rijkers G, Sengers F, Timmerman H, van Uden N, et al. The effects of selected probiotic strains on the development of eczema (the PandA study). Allergy. 2009;64(9):1349–58.</BibUnstructured></Citation><Citation ID="CR26"><CitationNumber>26.</CitationNumber><BibArticle><BibAuthorName><Initials>CK</Initials><FamilyName>Dotterud</FamilyName></BibAuthorName><BibAuthorName><Initials>O</Initials><FamilyName>Storro</FamilyName></BibAuthorName><BibAuthorName><Initials>R</Initials><FamilyName>Johnsen</FamilyName></BibAuthorName><BibAuthorName><Initials>T</Initials><FamilyName>Oien</FamilyName></BibAuthorName><Year>2010</Year><ArticleTitle Language="En">Probiotics in pregnant women to prevent allergic disease: a randomized, double-blind trial</ArticleTitle><JournalTitle>Br J Dermatol</JournalTitle><VolumeID>163</VolumeID><IssueID>3</IssueID><FirstPage>616</FirstPage><LastPage>623</LastPage></BibArticle><BibUnstructured>Dotterud CK, Storro O, Johnsen R, Oien T. Probiotics in pregnant women to prevent allergic disease: a randomized, double-blind trial. Br J Dermatol. 2010;163(3):616–23.</BibUnstructured></Citation><Citation ID="CR27"><CitationNumber>27.</CitationNumber><BibArticle><BibAuthorName><Initials>HC</Initials><FamilyName>Williams</FamilyName></BibAuthorName><BibAuthorName><Initials>PG</Initials><FamilyName>Burney</FamilyName></BibAuthorName><BibAuthorName><Initials>RJ</Initials><FamilyName>Hay</FamilyName></BibAuthorName><BibAuthorName><Initials>CB</Initials><FamilyName>Archer</FamilyName></BibAuthorName><BibAuthorName><Initials>MJ</Initials><FamilyName>Shipley</FamilyName></BibAuthorName><BibAuthorName><Initials>JJ</Initials><FamilyName>Hunter</FamilyName></BibAuthorName><Etal/><Year>1994</Year><ArticleTitle Language="En">The U.K. Working Party's diagnostic criteria for atopic dermatitis. I. Derivation of a minimum set of discriminators for atopic dermatitis</ArticleTitle><JournalTitle>Br J Dermatol</JournalTitle><VolumeID>131</VolumeID><IssueID>3</IssueID><FirstPage>383</FirstPage><LastPage>396</LastPage></BibArticle><BibUnstructured>Williams HC, Burney PG, Hay RJ, Archer CB, Shipley MJ, Hunter JJ, et al. The U.K. Working Party's diagnostic criteria for atopic dermatitis. I. Derivation of a minimum set of discriminators for atopic dermatitis. Br J Dermatol. 1994;131(3):383–96.</BibUnstructured></Citation><Citation ID="CR28"><CitationNumber>28.</CitationNumber><BibArticle><BibAuthorName><Initials>SK</Initials><FamilyName>Weiland</FamilyName></BibAuthorName><BibAuthorName><Initials>B</Initials><FamilyName>Bjorksten</FamilyName></BibAuthorName><BibAuthorName><Initials>B</Initials><FamilyName>Brunekreef</FamilyName></BibAuthorName><BibAuthorName><Initials>W</Initials><FamilyName>Cookson</FamilyName></BibAuthorName><BibAuthorName><Initials>E</Initials><FamilyName>Mutius</FamilyName><Particle>Von</Particle></BibAuthorName><BibAuthorName><Initials>D</Initials><FamilyName>Strachan</FamilyName></BibAuthorName><Year>2004</Year><ArticleTitle Language="En">Phase II of the international study of asthma and allergies in childhood (ISAAC II): rationale and methods</ArticleTitle><JournalTitle>Eur Respir J</JournalTitle><VolumeID>24</VolumeID><IssueID>3</IssueID><FirstPage>406</FirstPage><LastPage>412</LastPage></BibArticle><BibUnstructured>Weiland SK, Bjorksten B, Brunekreef B, Cookson W, Von Mutius E, Strachan D. Phase II of the international study of asthma and allergies in childhood (ISAAC II): rationale and methods. Eur Respir J. 2004;24(3):406–12.</BibUnstructured></Citation><Citation ID="CR29"><CitationNumber>29.</CitationNumber><BibArticle><BibAuthorName><Initials>IR</Initials><FamilyName>White</FamilyName></BibAuthorName><BibAuthorName><Initials>NJ</Initials><FamilyName>Horton</FamilyName></BibAuthorName><BibAuthorName><Initials>J</Initials><FamilyName>Carpenter</FamilyName></BibAuthorName><BibAuthorName><Initials>SJ</Initials><FamilyName>Pocock</FamilyName></BibAuthorName><Year>2011</Year><ArticleTitle Language="En">Strategy for intention to treat analysis in randomised trials with missing outcome data</ArticleTitle><JournalTitle>BMJ</JournalTitle><VolumeID>342</VolumeID><FirstPage>d40</FirstPage></BibArticle><BibUnstructured>White IR, Horton NJ, Carpenter J, Pocock SJ. Strategy for intention to treat analysis in randomised trials with missing outcome data. BMJ. 2011;342:d40.</BibUnstructured></Citation><Citation ID="CR30"><CitationNumber>30.</CitationNumber><BibArticle><BibAuthorName><Initials>HC</Initials><FamilyName>Williams</FamilyName></BibAuthorName><Year>2002</Year><ArticleTitle Language="En">Prevention of Atopic Eczema: a dream not so far away?</ArticleTitle><JournalTitle>Arch Dermatology</JournalTitle><VolumeID>138</VolumeID><FirstPage>391</FirstPage><LastPage>392</LastPage></BibArticle><BibUnstructured>Williams HC. Prevention of Atopic Eczema: a dream not so far away? Arch Dermatology. 2002;138:391–2.</BibUnstructured></Citation><Citation ID="CR31"><CitationNumber>31.</CitationNumber><BibArticle><BibAuthorName><Initials>HC</Initials><FamilyName>Williams</FamilyName></BibAuthorName><BibAuthorName><Initials>PG</Initials><FamilyName>Burney</FamilyName></BibAuthorName><BibAuthorName><Initials>AC</Initials><FamilyName>Pembroke</FamilyName></BibAuthorName><BibAuthorName><Initials>RJ</Initials><FamilyName>Hay</FamilyName></BibAuthorName><Year>1996</Year><ArticleTitle Language="En">Validation of the U.K. diagnostic criteria for atopic dermatitis in a population setting</ArticleTitle><JournalTitle>Brit J Dermatol</JournalTitle><VolumeID>135</VolumeID><FirstPage>12</FirstPage><LastPage>17</LastPage></BibArticle><BibUnstructured>Williams HC, Burney PG, Pembroke AC, Hay RJ. Validation of the U.K. diagnostic criteria for atopic dermatitis in a population setting. Brit J Dermatol. 1996;135:12–7.</BibUnstructured></Citation><Citation ID="CR32"><CitationNumber>32.</CitationNumber><BibArticle><BibAuthorName><Initials>EEA</Initials><FamilyName>Brenninkmeijer</FamilyName></BibAuthorName><BibAuthorName><Initials>ME</Initials><FamilyName>Schram</FamilyName></BibAuthorName><BibAuthorName><Initials>MM</Initials><FamilyName>Leeflang</FamilyName></BibAuthorName><BibAuthorName><Initials>JD</Initials><FamilyName>Bos</FamilyName></BibAuthorName><BibAuthorName><Initials>P</Initials><FamilyName>Spuls</FamilyName></BibAuthorName><Year>2007</Year><ArticleTitle Language="En">Diagnostic criteria for atopic dermatitis: a systematic review</ArticleTitle><JournalTitle>Epidemiology and Health Services Research</JournalTitle><VolumeID>158</VolumeID><FirstPage>754</FirstPage><LastPage>765</LastPage></BibArticle><BibUnstructured>Brenninkmeijer EEA, Schram ME, Leeflang MM, Bos JD, Spuls P. Diagnostic criteria for atopic dermatitis: a systematic review. Epidemiology and Health Services Research. 2007;158:754–65.</BibUnstructured></Citation></Bibliography></ArticleBackmatter></Article>
